# Supplementary material for: Genome-Wide Identification and Characterization of Lectin Receptor-Like Kinase Gene Family in Cucumber and Expression Profiling Analysis under Different Treatments
Source: Genes (Basel). 2020 Sep 2;11(9):1032. doi: 10.3390/genes11091032 (PMC7564967; doi:10.3390/genes11091032)
Supplement: Supplementary file 1 [file genes-11-01032-s001.zip]

Archive with 9 entries (8 files):
- genes-891962-supplementary/
- genes-891962-supplementary/Additional file1 Figure S1.pdf
- genes-891962-supplementary/Additional file2 Figure S2.pdf
- genes-891962-supplementary/Additional file3 Table S1.pdf
- genes-891962-supplementary/Additional file4 Table S2.pdf
- genes-891962-supplementary/Additional file5 Table S3.pdf
- genes-891962-supplementary/Additional file6 Table S4.xlsx
- genes-891962-supplementary/Additional file7 Table S5.xlsx
- genes-891962-supplementary/Additional file8 Table S6.xlsx
