# Supplementary material for: Genome-Wide Identification and Characterization of Lectin Receptor-Like Kinase Gene Family in Cucumber and Expression Profiling Analysis under Different Treatments
Source: Genes (Basel). 2020 Sep 2;11(9):1032. doi: 10.3390/genes11091032 (PMC7564967; doi:10.3390/genes11091032)
Supplement: Supplementary file 1 [file genes-11-01032-s001.zip › genes-891962-supplementary/Additional file6 Table S4.xlsx]

## Sheet: Sheet1
Table S4. Basic character of CsLecRLK family
Group	Gene ID	Chr	Start	End	Strand	Gene	CDS	Protein	MW	pI	Localization
						(bp)	(bp)	(aa)	(KDa)
C-type	Csa1G056960	1	6245947	6249211	+	3265	1674	557	62.5	9.51	PM
L-type	Csa1G004050	1	615237	617749	+	2513	1977	658	73.8	5.23	PM
	Csa1G073890	1	7608750	7610584	+	1835	1794	597	66.5	6.14	CY
	Csa2G439150	2	22949410	22951362	+	1953	1953	650	72.6	6.84	PM
	Csa2G439210	2	22985725	22987680	+	1956	1956	651	72.2	6.73	PM
	Csa3G048440	3	3434259	3436274	-	2016	2016	671	73.8	7.39	PM
	Csa3G115060	3	6101289	6103476	-	2188	2058	685	76.5	6.35	PM
	Csa3G115090	3	6119460	6122293	-	2834	1908	635	71.9	6.66	PM
	Csa3G730910	3	27403916	27405718	+	1803	1803	600	66.4	5.25	PM
	Csa3G730920	3	27408398	27410741	+	2344	2044	667	74.2	7.04	PM
	Csa3G734030	3	27978179	27980785	+	2607	2052	683	75.1	7.41	PM
	Csa3G734040	3	27981843	27984009	+	2167	1986	661	73.3	5.62	PM
	Csa3G734050	3	27985087	27987243	+	2157	2121	706	78.4	8.13	PM
	Csa3G736960	3	28496446	28499101	-	2656	2184	727	78.5	5.62	PM
	Csa4G296230	4	12033379	12039859	-	6481	2004	667	75.3	7.41	PM
	Csa4G296250	4	12055822	12057932	+	2111	1980	659	73.5	6.71	PM
	Csa5G648630	5	27485882	27487867	+	1986	1986	661	73.3	6.68	PM
	Csa6G338050	6	15414546	15416705	+	2160	2088	695	76.9	6.45	PM
	Csa7G029930	7	1577321	1580540	+	3220	2076	691	78.1	6.55	CY
	Csa7G048050	7	2990460	2992838	+	2379	2058	685	76.2	5.99	PM
	Csa7G067400	7	4115966	4118216	-	2251	2133	710	79.5	6.82	PM
	Csa7G067410	7	4119365	4121401	-	2037	2037	678	75.4	6.04	PM
	Csa7G067430	7	4124769	4127087	+	2319	2124	707	79.7	6.3	PM
G-type	Csa1G071150	1	7119234	7121709	+	2476	1773	590	66.4	5.18	PM
	Csa1G071160	1	7124699	7127292	-	2594	1818	605	68.1	7.46	PM
	Csa1G071170	1	7134918	7137465	-	2548	1746	581	65.6	7.26	PM
	Csa1G071270	1	7179289	7181813	+	2525	1935	644	73.1	6.98	PM
	Csa1G605730	1	23772913	23775291	-	2379	2379	792	89.1	6.24	PM
	Csa1G605740	1	23777925	23780300	-	2376	2376	791	89.4	5.46	PM
	Csa1G605750	1	23782466	23785387	-	2922	2439	812	91.1	5.28	PM
	Csa3G099580	3	4888747	4892235	-	3489	2238	745	84.7	8.97	PM
	Csa3G733860	3	27894955	27899854	-	4900	2502	833	94.5	6.32	PM
	Csa3G733880	3	27905835	27908289	-	2455	2421	806	90.5	6.22	PM
	Csa4G005510	4	865713	869014	-	3302	2460	819	92.1	6.81	PM
	Csa4G288620	4	11220419	11222863	-	2445	2445	736	82.6	5.76	PM
	Csa4G289620	4	11230649	11233131	-	2483	2358	785	88.6	7.69	PM
	Csa4G289630	4	11233952	11236384	-	2433	2184	727	81.9	4.98	PM
	Csa4G289640	4	11237240	11239680	-	2441	2424	807	90.7	5.84	PM
	Csa4G289650	4	11240557	11242883	-	2327	2136	711	79.4	5.64	PM
	Csa4G290150	4	11244840	11247660	-	2821	2094	697	77.9	7.25	PM
	Csa5G550210	5	19486884	19489396	+	2513	1887	628	70.3	8.89	PM
	Csa5G550230	5	19498199	19500774	-	2576	2478	825	92.3	6.66	PM
	Csa6G052130	6	3992021	3994920	+	2900	2196	731	79.6	5.48	Ec
	Csa6G516770	6	26894261	26897704	-	3444	2142	713	79.8	5.91	PM
	Csa7G045520	7	2678627	2681841	-	3215	2496	831	93.9	5.37	Ec
	Csa7G446780	7	17724360	17728540	-	4181	2421	806	91.9	5.53	PM
Averger						2674	2117	703	79	7
Abbreviations: Cy: cytosol; Ec: extracellular; PM: plasma membrane; CDS: coding sequence.
