# Supplementary material for: Genome-Wide Identification and Characterization of Lectin Receptor-Like Kinase Gene Family in Cucumber and Expression Profiling Analysis under Different Treatments
Source: Genes (Basel). 2020 Sep 2;11(9):1032. doi: 10.3390/genes11091032 (PMC7564967; doi:10.3390/genes11091032)
Supplement: Supplementary file 1 [file genes-11-01032-s001.zip › genes-891962-supplementary/Additional file7 Table S5.xlsx]

## Sheet: Sheet1
Additional file Promoter elements analysis of 46 CsLecRLK genes.
Gene_id	Cis-acting elements	Sequence	Initiation Site	Number	Strand	Species	Function
Csa7G029930	W box	TTGACC	1493	6	+	Arabidopsis thaliana
Csa7G029930	ERE	ATTTTAAA	270	8	+	Nicotiana glutinos
Csa7G029930	ERE	ATTTCATA	666	8	-	Nicotiana glutinos
Csa7G029930	WUN-motif	AAATTTCTT	1086	9	-	Nicotiana glutinosa
Csa7G029930	WUN-motif	CCATTTCAA	1266	9	+	Nicotiana glutinosa
Csa7G029930	AT~TATA-box	TATATA	1251	6	-	Arabidopsis thaliana
Csa7G029930	TCA	TCATCTTCAT	1102	9	-	Pisum sativum
Csa7G029930	P-box	CCTTTTG	217	7	-	Oryza sativa	gibberellin-responsive element
Csa7G029930	AE-box	AGAAACTT	922	8	-	Arabidopsis thaliana	part of a module for light response
Csa7G029930	AE-box	AGAAACAA	1220	8	+	Arabidopsis thaliana	part of a module for light response
Csa7G029930	Box 4	ATTAAT	22	6	+	Petroselinum crispum	part of a conserved DNA module involved in light responsiveness
Csa7G029930	Box 4	ATTAAT	109	6	+	Petroselinum crispum	part of a conserved DNA module involved in light responsiveness
Csa7G029930	Box 4	ATTAAT	188	6	+	Petroselinum crispum	part of a conserved DNA module involved in light responsiveness
Csa7G029930	Box 4	ATTAAT	877	6	-	Petroselinum crispum	part of a conserved DNA module involved in light responsiveness
Csa7G029930	CAAT-box	CAAAT	113	5	-	Pisum sativum	common cis-acting element in promoter and enhancer regions
Csa7G029930	CAAT-box	CAAT	133	4	+	Nicotiana glutinosa
Csa7G029930	CAAT-box	CAAT	141	4	-	Nicotiana glutinosa
Csa7G029930	CAAT-box	CAAT	176	4	+	Nicotiana glutinosa
Csa7G029930	CAAT-box	CAAT	246	4	-	Nicotiana glutinosa
Csa7G029930	CAAT-box	CCAAT	267	5	+	Arabidopsis thaliana	common cis-acting element in promoter and enhancer regions
Csa7G029930	CAAT-box	CAAT	268	4	+	Nicotiana glutinosa
Csa7G029930	CAAT-box	CAAT	329	4	+	Nicotiana glutinosa
Csa7G029930	CAAT-box	CAAAT	363	5	+	Pisum sativum	common cis-acting element in promoter and enhancer regions
Csa7G029930	CAAT-box	CAAT	460	4	+	Nicotiana glutinosa
Csa7G029930	CAAT-box	CAAT	531	4	+	Nicotiana glutinosa
Csa7G029930	CAAT-box	CAAT	572	4	-	Nicotiana glutinosa
Csa7G029930	CAAT-box	CAAT	605	4	-	Nicotiana glutinosa
Csa7G029930	CAAT-box	CAAAT	699	5	+	Pisum sativum	common cis-acting element in promoter and enhancer regions
Csa7G029930	CAAT-box	CAAT	737	4	+	Nicotiana glutinosa
Csa7G029930	CAAT-box	CAAT	780	4	-	Nicotiana glutinosa
Csa7G029930	CAAT-box	CAAT	830	4	-	Nicotiana glutinosa
Csa7G029930	CAAT-box	CAAAT	849	5	-	Pisum sativum	common cis-acting element in promoter and enhancer regions
Csa7G029930	CAAT-box	CAAT	976	4	+	Nicotiana glutinosa
Csa7G029930	CAAT-box	CAAAT	986	5	-	Pisum sativum	common cis-acting element in promoter and enhancer regions
Csa7G029930	CAAT-box	CAAT	992	4	-	Nicotiana glutinosa
Csa7G029930	CAAT-box	CAAAT	1016	5	+	Pisum sativum	common cis-acting element in promoter and enhancer regions
Csa7G029930	CAAT-box	CAAT	1082	4	-	Nicotiana glutinosa
Csa7G029930	CAAT-box	CAAAT	1091	5	-	Pisum sativum	common cis-acting element in promoter and enhancer regions
Csa7G029930	CAAT-box	CAAAT	1168	5	+	Pisum sativum	common cis-acting element in promoter and enhancer regions
Csa7G029930	CAAT-box	CAAT	1259	4	+	Nicotiana glutinosa
Csa7G029930	CAAT-box	CAAT	1272	4	+	Nicotiana glutinosa
Csa7G029930	CAAT-box	CAAT	1339	4	+	Nicotiana glutinosa
Csa7G029930	CAAT-box	CAAAT	1387	5	-	Pisum sativum	common cis-acting element in promoter and enhancer regions
Csa7G029930	CAAT-box	CAAT	1459	4	+	Nicotiana glutinosa
Csa7G029930	Myb	TAACTG	194	6	+	Arabidopsis thaliana
Csa7G029930	Myb	TAACTG	479	6	+	Arabidopsis thaliana
Csa7G029930	MRE	AACCTAA	299	7	+	Petroselinum crispum	MYB binding site involved in light responsiveness
Csa7G029930	Unnamed__4	CTCC	137	4	+	Petroselinum hortense
Csa7G029930	Unnamed__4	CTCC	869	4	+	Petroselinum hortense
Csa7G029930	Unnamed__4	CTCC	1304	4	+	Petroselinum hortense
Csa7G029930	TATA-box	ATATAA	92	6	+	Brassica oleracea	core promoter element around -30 of transcription start
Csa7G029930	TATA-box	TATA	93	4	+	Arabidopsis thaliana	core promoter element around -30 of transcription start
Csa7G029930	TATA-box	TATAAATA	180	8	-	Daucus carota	core promoter element around -30 of transcription start
Csa7G029930	TATA-box	TATAAAT	181	7	-	Brassica juncea	core promoter element around -30 of transcription start
Csa7G029930	TATA-box	TATAAA	182	6	-	Helianthus annuus	core promoter element around -30 of transcription start
Csa7G029930	TATA-box	TATAA	183	5	-	Arabidopsis thaliana	core promoter element around -30 of transcription start
Csa7G029930	TATA-box	TATA	184	4	+	Arabidopsis thaliana	core promoter element around -30 of transcription start
Csa7G029930	TATA-box	ATTATA	347	6	+	Brassica napus	core promoter element around -30 of transcription start
Csa7G029930	TATA-box	TATAA	348	5	-	Arabidopsis thaliana	core promoter element around -30 of transcription start
Csa7G029930	TATA-box	TATA	349	4	+	Arabidopsis thaliana	core promoter element around -30 of transcription start
Csa7G029930	TATA-box	TATACA	433	6	-	Helianthus annuus	core promoter element around -30 of transcription start
Csa7G029930	TATA-box	TATA	435	4	+	Arabidopsis thaliana	core promoter element around -30 of transcription start
Csa7G029930	TATA-box	TATA	825	4	-	Arabidopsis thaliana	core promoter element around -30 of transcription start
Csa7G029930	TATA-box	TACAAAA	840	7	-	Oryza sativa	core promoter element around -30 of transcription start
Csa7G029930	TATA-box	TATA	889	4	-	Arabidopsis thaliana	core promoter element around -30 of transcription start
Csa7G029930	TATA-box	ATTATA	904	6	+	Brassica napus	core promoter element around -30 of transcription start
Csa7G029930	TATA-box	TATAA	905	5	-	Arabidopsis thaliana	core promoter element around -30 of transcription start
Csa7G029930	TATA-box	TATA	906	4	-	Arabidopsis thaliana	core promoter element around -30 of transcription start
Csa7G029930	TATA-box	taTATAAAtc	997	9	+	Arabidopsis thaliana	core promoter element around -30 of transcription start
Csa7G029930	TATA-box	ATATAA	998	6	+	Brassica oleracea	core promoter element around -30 of transcription start
Csa7G029930	TATA-box	TATA	999	4	-	Arabidopsis thaliana	core promoter element around -30 of transcription start
Csa7G029930	TATA-box	ATATAT	1250	6	-	Brassica napus	core promoter element around -30 of transcription start
Csa7G029930	TATA-box	TATATA	1251	6	-	Arabidopsis thaliana	core promoter element around -30 of transcription start
Csa7G029930	TATA-box	ATATAT	1252	6	-	Brassica napus	core promoter element around -30 of transcription start
Csa7G029930	TATA-box	TATA	1253	4	-	Arabidopsis thaliana	core promoter element around -30 of transcription start
Csa7G029930	ARE	AAACCA	213	6	+	Zea mays	cis-acting regulatory element essential for the anaerobic induction
Csa7G029930	ARE	AAACCA	264	6	+	Zea mays	cis-acting regulatory element essential for the anaerobic induction
Csa7G029930	ARE	AAACCA	1045	6	-	Zea mays	cis-acting regulatory element essential for the anaerobic induction
Csa7G029930	ARE	AAACCA	1226	6	+	Zea mays	cis-acting regulatory element essential for the anaerobic induction
Csa7G029930	MYB	CAACCA	1192	6	+	Arabidopsis thaliana
Csa7G029930	TCA-element	CCATCTTTTT	1056	9	-	Nicotiana tabacum	cis-acting element involved in salicylic acid responsiveness
Csa7G029930	TCA-element	CCATCTTTTT	1207	9	-	Nicotiana tabacum	cis-acting element involved in salicylic acid responsiveness
Csa7G029930	MYC	CATGTG	310	6	-	Arabidopsis thaliana
Csa7G029930	MYC	CATTTG	699	6	-	Arabidopsis thaliana
Csa7G045520	W box	TTGACC	579	6	-	Arabidopsis thaliana
Csa7G045520	W box	TTGACC	1073	6	+	Arabidopsis thaliana
Csa7G045520	ACE	CTAACGTATT	910	9	-	Petroselinum crispum	cis-acting element involved in light responsiveness
Csa7G045520	ERE	ATTTCATA	58	8	+	Nicotiana glutinos
Csa7G045520	CGTCA-motif	CGTCA	312	5	+	Hordeum vulgare	cis-acting regulatory element involved in the MeJA-responsiveness
Csa7G045520	CGTCA-motif	CGTCA	535	5	+	Hordeum vulgare	cis-acting regulatory element involved in the MeJA-responsiveness
Csa7G045520	AC-II	TCACCAACCCCC	1121	11	+	Populus tremuloides
Csa7G045520	as-1	TGACG	312	5	-	Arabidopsis thaliana
Csa7G045520	as-1	TGACG	535	5	-	Arabidopsis thaliana
Csa7G045520	AT~TATA-box	TATATAAA	302	8	-	Arabidopsis thaliana
Csa7G045520	AT~TATA-box	TATATA	304	6	+	Arabidopsis thaliana
Csa7G045520	AT~TATA-box	TATATA	449	6	+	Arabidopsis thaliana
Csa7G045520	AT~TATA-box	TATATAAA	1332	8	-	Arabidopsis thaliana
Csa7G045520	AT~TATA-box	TATATA	1334	6	-	Arabidopsis thaliana
Csa7G045520	AAGAA-motif	GAAAGAA	943	7	+	Avena sativa
Csa7G045520	GARE-motif	TCTGTTG	19	7	-	Brassica oleracea	gibberellin-responsive element
Csa7G045520	CAAT-box	CAAT	101	4	-	Nicotiana glutinosa
Csa7G045520	CAAT-box	CCAAT	175	5	+	Arabidopsis thaliana	common cis-acting element in promoter and enhancer regions
Csa7G045520	CAAT-box	CAAT	176	4	+	Nicotiana glutinosa
Csa7G045520	CAAT-box	CAAT	212	4	+	Nicotiana glutinosa
Csa7G045520	CAAT-box	CAAT	221	4	+	Nicotiana glutinosa
Csa7G045520	CAAT-box	CAAAT	295	5	-	Pisum sativum	common cis-acting element in promoter and enhancer regions
Csa7G045520	CAAT-box	CAAT	315	4	+	Nicotiana glutinosa
Csa7G045520	CAAT-box	CAAT	327	4	-	Nicotiana glutinosa
Csa7G045520	CAAT-box	CAAT	333	4	+	Nicotiana glutinosa
Csa7G045520	CAAT-box	CAAT	349	4	+	Nicotiana glutinosa
Csa7G045520	CAAT-box	CAAAT	391	5	+	Pisum sativum	common cis-acting element in promoter and enhancer regions
Csa7G045520	CAAT-box	CAAAT	464	5	-	Pisum sativum	common cis-acting element in promoter and enhancer regions
Csa7G045520	CAAT-box	CAAAT	483	5	+	Pisum sativum	common cis-acting element in promoter and enhancer regions
Csa7G045520	CAAT-box	CAAAT	486	5	-	Pisum sativum	common cis-acting element in promoter and enhancer regions
Csa7G045520	CAAT-box	CAAT	492	4	-	Nicotiana glutinosa
Csa7G045520	CAAT-box	CAAAT	547	5	+	Pisum sativum	common cis-acting element in promoter and enhancer regions
Csa7G045520	CAAT-box	CAAT	609	4	-	Nicotiana glutinosa
Csa7G045520	CAAT-box	CCAAT	619	5	-	Arabidopsis thaliana	common cis-acting element in promoter and enhancer regions
Csa7G045520	CAAT-box	CAAAT	748	5	-	Pisum sativum	common cis-acting element in promoter and enhancer regions
Csa7G045520	CAAT-box	CAAAT	765	5	-	Pisum sativum	common cis-acting element in promoter and enhancer regions
Csa7G045520	CAAT-box	CAAT	842	4	+	Nicotiana glutinosa
Csa7G045520	CAAT-box	CCAAT	877	5	+	Arabidopsis thaliana	common cis-acting element in promoter and enhancer regions
Csa7G045520	CAAT-box	CAAT	878	4	+	Nicotiana glutinosa
Csa7G045520	CAAT-box	CAAAT	887	5	-	Pisum sativum	common cis-acting element in promoter and enhancer regions
Csa7G045520	CAAT-box	CAAT	921	4	-	Nicotiana glutinosa
Csa7G045520	CAAT-box	CAAAT	964	5	+	Pisum sativum	common cis-acting element in promoter and enhancer regions
Csa7G045520	CAAT-box	CAAT	967	4	-	Nicotiana glutinosa
Csa7G045520	CAAT-box	CAAT	1101	4	+	Nicotiana glutinosa
Csa7G045520	CAAT-box	CAAT	1118	4	+	Nicotiana glutinosa
Csa7G045520	CAAT-box	CCCAATTT	1130	8	+	Arabidopsis thaliana	common cis-acting element in promoter and enhancer regions
Csa7G045520	CAAT-box	CCAAT	1131	5	+	Arabidopsis thaliana	common cis-acting element in promoter and enhancer regions
Csa7G045520	CAAT-box	CAAT	1132	4	+	Nicotiana glutinosa
Csa7G045520	CAAT-box	CAAAT	1134	5	-	Pisum sativum	common cis-acting element in promoter and enhancer regions
Csa7G045520	CAAT-box	CAAT	1188	4	-	Nicotiana glutinosa
Csa7G045520	CAAT-box	CAAAT	1278	5	-	Pisum sativum	common cis-acting element in promoter and enhancer regions
Csa7G045520	CAAT-box	CAAAT	1285	5	-	Pisum sativum	common cis-acting element in promoter and enhancer regions
Csa7G045520	CAAT-box	CAAT	1380	4	-	Nicotiana glutinosa
Csa7G045520	Myb	TAACTG	169	6	-	Arabidopsis thaliana
Csa7G045520	Myb	CAACTG	667	6	-	Arabidopsis thaliana
Csa7G045520	TGACG-motif	TGACG	312	5	-	Hordeum vulgare	cis-acting regulatory element involved in the MeJA-responsiveness
Csa7G045520	TGACG-motif	TGACG	535	5	-	Hordeum vulgare	cis-acting regulatory element involved in the MeJA-responsiveness
Csa7G045520	G-Box	CACGTT	836	6	-	Pisum sativum	cis-acting regulatory element involved in light responsiveness
Csa7G045520	TATA	TATAAAAT	300	8	-	Arabidopsis thaliana
Csa7G045520	O2-site	GATGATGTGG	1419	9	+	Zea mays	cis-acting regulatory element involved in zein metabolism regulation
Csa7G045520	WRE3	CCACCT	50	6	-	Pisum sativum
Csa7G045520	WRE3	CCACCT	1432	6	-	Pisum sativum
Csa7G045520	TATA-box	TATA	64	4	+	Arabidopsis thaliana	core promoter element around -30 of transcription start
Csa7G045520	TATA-box	ATATAT	97	6	+	Brassica napus	core promoter element around -30 of transcription start
Csa7G045520	TATA-box	TATA	98	4	+	Arabidopsis thaliana	core promoter element around -30 of transcription start
Csa7G045520	TATA-box	ATTATA	204	6	+	Brassica napus	core promoter element around -30 of transcription start
Csa7G045520	TATA-box	TATAA	205	5	-	Arabidopsis thaliana	core promoter element around -30 of transcription start
Csa7G045520	TATA-box	TATA	206	4	+	Arabidopsis thaliana	core promoter element around -30 of transcription start
Csa7G045520	TATA-box	TATAAAA	301	7	-	Pisum sativum	core promoter element around -30 of transcription start
Csa7G045520	TATA-box	TATAAA	302	6	-	Helianthus annuus	core promoter element around -30 of transcription start
Csa7G045520	TATA-box	TATATAA	303	7	-	Arabidopsis thaliana	core promoter element around -30 of transcription start
Csa7G045520	TATA-box	TATATA	304	6	+	Arabidopsis thaliana	core promoter element around -30 of transcription start
Csa7G045520	TATA-box	TATA	306	4	+	Arabidopsis thaliana	core promoter element around -30 of transcription start
Csa7G045520	TATA-box	TATA	403	4	+	Arabidopsis thaliana	core promoter element around -30 of transcription start
Csa7G045520	TATA-box	TATAAATA	434	8	-	Daucus carota	core promoter element around -30 of transcription start
Csa7G045520	TATA-box	TATAAAT	435	7	-	Brassica juncea	core promoter element around -30 of transcription start
Csa7G045520	TATA-box	TATAAA	436	6	-	Helianthus annuus	core promoter element around -30 of transcription start
Csa7G045520	TATA-box	TATAA	437	5	-	Arabidopsis thaliana	core promoter element around -30 of transcription start
Csa7G045520	TATA-box	TATA	438	4	+	Arabidopsis thaliana	core promoter element around -30 of transcription start
Csa7G045520	TATA-box	ATATAT	448	6	+	Brassica napus	core promoter element around -30 of transcription start
Csa7G045520	TATA-box	TATATA	449	6	+	Arabidopsis thaliana	core promoter element around -30 of transcription start
Csa7G045520	TATA-box	ATATAA	450	6	+	Brassica oleracea	core promoter element around -30 of transcription start
Csa7G045520	TATA-box	TATA	451	4	+	Arabidopsis thaliana	core promoter element around -30 of transcription start
Csa7G045520	TATA-box	TATAA	685	5	-	Arabidopsis thaliana	core promoter element around -30 of transcription start
Csa7G045520	TATA-box	TATA	686	4	+	Arabidopsis thaliana	core promoter element around -30 of transcription start
Csa7G045520	TATA-box	TACAAAA	740	7	-	Oryza sativa	core promoter element around -30 of transcription start
Csa7G045520	TATA-box	TATACA	743	6	-	Helianthus annuus	core promoter element around -30 of transcription start
Csa7G045520	TATA-box	TATA	745	4	+	Arabidopsis thaliana	core promoter element around -30 of transcription start
Csa7G045520	TATA-box	TATA	806	4	-	Arabidopsis thaliana	core promoter element around -30 of transcription start
Csa7G045520	TATA-box	ATATAT	1196	6	-	Brassica napus	core promoter element around -30 of transcription start
Csa7G045520	TATA-box	TATA	1197	4	-	Arabidopsis thaliana	core promoter element around -30 of transcription start
Csa7G045520	TATA-box	taTATAAAg	1331	9	-	Lycopersicon esculentum	core promoter element around -30 of transcription start
Csa7G045520	TATA-box	TATAAA	1332	6	-	Helianthus annuus	core promoter element around -30 of transcription start
Csa7G045520	TATA-box	TATATAA	1333	7	-	Arabidopsis thaliana	core promoter element around -30 of transcription start
Csa7G045520	TATA-box	TATATA	1334	6	-	Arabidopsis thaliana	core promoter element around -30 of transcription start
Csa7G045520	TATA-box	ATATAA	1335	6	+	Brassica oleracea	core promoter element around -30 of transcription start
Csa7G045520	TATA-box	TATA	1336	4	-	Arabidopsis thaliana	core promoter element around -30 of transcription start
Csa7G045520	TATA-box	ATTATA	1374	6	+	Brassica napus	core promoter element around -30 of transcription start
Csa7G045520	TATA-box	TATAA	1375	5	-	Arabidopsis thaliana	core promoter element around -30 of transcription start
Csa7G045520	TATA-box	TATA	1376	4	-	Arabidopsis thaliana	core promoter element around -30 of transcription start
Csa7G045520	TATA-box	TACAAAA	1449	7	-	Oryza sativa	core promoter element around -30 of transcription start
Csa7G045520	Unnamed__4	CTCC	151	4	+	Petroselinum hortense
Csa7G045520	Unnamed__4	CTCC	544	4	+	Petroselinum hortense
Csa7G045520	Unnamed__4	CTCC	871	4	+	Petroselinum hortense
Csa7G045520	MYB	CAACAG	19	6	+	Arabidopsis thaliana
Csa7G045520	MYB	CAACCA	229	6	-	Arabidopsis thaliana
Csa7G045520	MYB	CAACAG	1061	6	+	Arabidopsis thaliana
Csa7G045520	MYB	CAACCA	1080	6	-	Arabidopsis thaliana
Csa7G045520	MBS	CAACTG	667	6	-	Arabidopsis thaliana	MYB binding site involved in drought-inducibility
Csa7G045520	TCA-element	CCATCTTTTT	999	9	-	Nicotiana tabacum	cis-acting element involved in salicylic acid responsiveness
Csa7G045520	MYC	CATTTG	547	6	-	Arabidopsis thaliana
Csa7G045520	MYC	CATTTG	1284	6	+	Arabidopsis thaliana
Csa7G045520	MYC	CATGTG	1422	6	+	Arabidopsis thaliana
Csa7G045520	TGA-element	AACGAC	260	6	-	Brassica oleracea	auxin-responsive element
Csa7G045520	TGA-element	AACGAC	988	6	-	Brassica oleracea	auxin-responsive element
Csa7G045520	ABRE	ACGTG	837	5	+	Arabidopsis thaliana	cis-acting element involved in the abscisic acid responsiveness
Csa7G045520	Myb-binding site	CAACAG	19	6	+	Nicotiana tabacum
Csa7G045520	Myb-binding site	CAACAG	1061	6	+	Nicotiana tabacum
Csa7G048050	ERE	ATTTTAAA	1120	8	-	Nicotiana glutinos
Csa7G048050	MYB-like sequence	TAACCA	273	6	-	Arabidopsis thaliana
Csa7G048050	MYB-like sequence	TAACCA	1271	6	+	Arabidopsis thaliana
Csa7G048050	Unnamed__6	taTAAATATct	20	10	+	Zea mays
Csa7G048050	Unnamed__6	taTAAATATct	595	10	+	Zea mays
Csa7G048050	CGTCA-motif	CGTCA	659	5	-	Hordeum vulgare	cis-acting regulatory element involved in the MeJA-responsiveness
Csa7G048050	Gap-box	CAAATGAA(A/G)A	933	9	-	Arabidopsis thaliana	part of a light responsive element
Csa7G048050	as-1	TGACG	659	5	+	Arabidopsis thaliana
Csa7G048050	3-AF1 binding site	TAAGAGAGGAA	1028	10	-	Solanum tuberosum	light responsive element
Csa7G048050	3-AF1 binding site	TAAGAGAGGAA	1280	10	+	Solanum tuberosum	light responsive element
Csa7G048050	3-AF1 binding site	TAAGAGAGGAA	1323	10	+	Solanum tuberosum	light responsive element
Csa7G048050	AT~TATA-box	TATATA	601	6	+	Arabidopsis thaliana
Csa7G048050	AT~TATA-box	TATATA	1207	6	-	Arabidopsis thaliana
Csa7G048050	TC-rich repeats	GTTTTCTTAC	1299	9	-	Nicotiana tabacum	cis-acting element involved in defense and stress responsiveness
Csa7G048050	TC-rich repeats	ATTCTCTAAC	1348	9	+	Nicotiana tabacum	cis-acting element involved in defense and stress responsiveness
Csa7G048050	AAGAA-motif	gGTAAAGAAA	308	9	+	Avena sativa
Csa7G048050	AAGAA-motif	GAAAGAA	858	7	+	Avena sativa
Csa7G048050	P-box	CCTTTTG	1377	7	-	Oryza sativa	gibberellin-responsive element
Csa7G048050	Box 4	ATTAAT	191	6	+	Petroselinum crispum	part of a conserved DNA module involved in light responsiveness
Csa7G048050	Box 4	ATTAAT	371	6	+	Petroselinum crispum	part of a conserved DNA module involved in light responsiveness
Csa7G048050	Box 4	ATTAAT	606	6	+	Petroselinum crispum	part of a conserved DNA module involved in light responsiveness
Csa7G048050	Box 4	ATTAAT	610	6	+	Petroselinum crispum	part of a conserved DNA module involved in light responsiveness
Csa7G048050	Box 4	ATTAAT	885	6	-	Petroselinum crispum	part of a conserved DNA module involved in light responsiveness
Csa7G048050	circadian	CAAAGATATC	24	9	-	Lycopersicon esculentum	cis-acting regulatory element involved in circadian control
Csa7G048050	circadian	CAAAGATATC	647	9	+	Lycopersicon esculentum	cis-acting regulatory element involved in circadian control
Csa7G048050	CAAT-box	CAAT	61	4	+	Nicotiana glutinosa
Csa7G048050	CAAT-box	CAAT	69	4	+	Nicotiana glutinosa
Csa7G048050	CAAT-box	CAAT	122	4	+	Nicotiana glutinosa
Csa7G048050	CAAT-box	CAAT	148	4	+	Nicotiana glutinosa
Csa7G048050	CAAT-box	CAAT	161	4	+	Nicotiana glutinosa
Csa7G048050	CAAT-box	CAAT	217	4	-	Nicotiana glutinosa
Csa7G048050	CAAT-box	CAAAT	241	5	+	Pisum sativum	common cis-acting element in promoter and enhancer regions
Csa7G048050	CAAT-box	CAAT	254	4	+	Nicotiana glutinosa
Csa7G048050	CAAT-box	CAAT	294	4	-	Nicotiana glutinosa
Csa7G048050	CAAT-box	CAAT	411	4	+	Nicotiana glutinosa
Csa7G048050	CAAT-box	CAAT	470	4	-	Nicotiana glutinosa
Csa7G048050	CAAT-box	CAAT	485	4	-	Nicotiana glutinosa
Csa7G048050	CAAT-box	CAAAT	549	5	+	Pisum sativum	common cis-acting element in promoter and enhancer regions
Csa7G048050	CAAT-box	CAAAT	579	5	+	Pisum sativum	common cis-acting element in promoter and enhancer regions
Csa7G048050	CAAT-box	CAAT	582	4	-	Nicotiana glutinosa
Csa7G048050	CAAT-box	CAAT	614	4	-	Nicotiana glutinosa
Csa7G048050	CAAT-box	CAAT	625	4	+	Nicotiana glutinosa
Csa7G048050	CAAT-box	CAAT	640	4	+	Nicotiana glutinosa
Csa7G048050	CAAT-box	CAAT	656	4	+	Nicotiana glutinosa
Csa7G048050	CAAT-box	CAAAT	685	5	+	Pisum sativum	common cis-acting element in promoter and enhancer regions
Csa7G048050	CAAT-box	CAAT	741	4	-	Nicotiana glutinosa
Csa7G048050	CAAT-box	CAAT	803	4	-	Nicotiana glutinosa
Csa7G048050	CAAT-box	CAAAT	819	5	-	Pisum sativum	common cis-acting element in promoter and enhancer regions
Csa7G048050	CAAT-box	CAAT	908	4	+	Nicotiana glutinosa
Csa7G048050	CAAT-box	CAAAT	914	5	+	Pisum sativum	common cis-acting element in promoter and enhancer regions
Csa7G048050	CAAT-box	CAAAT	938	5	-	Pisum sativum	common cis-acting element in promoter and enhancer regions
Csa7G048050	CAAT-box	CAAAT	948	5	+	Pisum sativum	common cis-acting element in promoter and enhancer regions
Csa7G048050	CAAT-box	CAAT	975	4	-	Nicotiana glutinosa
Csa7G048050	CAAT-box	CAAT	1039	4	+	Nicotiana glutinosa
Csa7G048050	CAAT-box	CAAT	1061	4	+	Nicotiana glutinosa
Csa7G048050	CAAT-box	CAAAT	1090	5	+	Pisum sativum	common cis-acting element in promoter and enhancer regions
Csa7G048050	CAAT-box	CAAT	1107	4	-	Nicotiana glutinosa
Csa7G048050	CAAT-box	CAAT	1113	4	+	Nicotiana glutinosa
Csa7G048050	CAAT-box	CAAAT	1126	5	-	Pisum sativum	common cis-acting element in promoter and enhancer regions
Csa7G048050	CAAT-box	CAAT	1144	4	+	Nicotiana glutinosa
Csa7G048050	CAAT-box	CAAT	1177	4	+	Nicotiana glutinosa
Csa7G048050	CAAT-box	CAAAT	1230	5	+	Pisum sativum	common cis-acting element in promoter and enhancer regions
Csa7G048050	CAAT-box	CAAT	1358	4	+	Nicotiana glutinosa
Csa7G048050	CAAT-box	CAAT	1362	4	+	Nicotiana glutinosa
Csa7G048050	CAAT-box	CAAT	1430	4	-	Nicotiana glutinosa
Csa7G048050	CAAT-box	CAAAT	1450	5	+	Pisum sativum	common cis-acting element in promoter and enhancer regions
Csa7G048050	TGACG-motif	TGACG	659	5	+	Hordeum vulgare	cis-acting regulatory element involved in the MeJA-responsiveness
Csa7G048050	AP-1	TGAGTTAG	746	8	+	Arabidopsis thaliana
Csa7G048050	GATA-motif	GATAGGA	1283	7	+	Arabidopsis thaliana	part of a light responsive element
Csa7G048050	GT1-motif	GGTTAA	235	6	+	Arabidopsis thaliana	light responsive element
Csa7G048050	GT1-motif	GGTTAA	274	6	+	Arabidopsis thaliana	light responsive element
Csa7G048050	GT1-motif	GGTTAA	308	6	+	Arabidopsis thaliana	light responsive element
Csa7G048050	Box II	TGGTAATAA	542	9	-	Solanum tuberosum	part of a light responsive element
Csa7G048050	ARE	AAACCA	455	6	+	Zea mays	cis-acting regulatory element essential for the anaerobic induction
Csa7G048050	TATA-box	ATTATA	45	6	+	Brassica napus	core promoter element around -30 of transcription start
Csa7G048050	TATA-box	TATAA	46	5	-	Arabidopsis thaliana	core promoter element around -30 of transcription start
Csa7G048050	TATA-box	TATA	47	4	+	Arabidopsis thaliana	core promoter element around -30 of transcription start
Csa7G048050	TATA-box	ATTATA	168	6	+	Brassica napus	core promoter element around -30 of transcription start
Csa7G048050	TATA-box	TATAA	169	5	-	Arabidopsis thaliana	core promoter element around -30 of transcription start
Csa7G048050	TATA-box	TATA	170	4	+	Arabidopsis thaliana	core promoter element around -30 of transcription start
Csa7G048050	TATA-box	TATAAAA	351	7	-	Pisum sativum	core promoter element around -30 of transcription start
Csa7G048050	TATA-box	TATAAA	352	6	-	Helianthus annuus	core promoter element around -30 of transcription start
Csa7G048050	TATA-box	TATAA	353	5	-	Arabidopsis thaliana	core promoter element around -30 of transcription start
Csa7G048050	TATA-box	TATA	354	4	+	Arabidopsis thaliana	core promoter element around -30 of transcription start
Csa7G048050	TATA-box	TATATTTATATTT	592	12	-	Avena sativa	core promoter element around -30 of transcription start
Csa7G048050	TATA-box	ATATAA	594	6	+	Brassica oleracea	core promoter element around -30 of transcription start
Csa7G048050	TATA-box	TATA	595	4	+	Arabidopsis thaliana	core promoter element around -30 of transcription start
Csa7G048050	TATA-box	ATATAT	600	6	+	Brassica napus	core promoter element around -30 of transcription start
Csa7G048050	TATA-box	TATATA	601	6	+	Arabidopsis thaliana	core promoter element around -30 of transcription start
Csa7G048050	TATA-box	ATATAT	602	6	+	Brassica napus	core promoter element around -30 of transcription start
Csa7G048050	TATA-box	TATA	603	4	+	Arabidopsis thaliana	core promoter element around -30 of transcription start
Csa7G048050	TATA-box	ATTATA	627	6	+	Brassica napus	core promoter element around -30 of transcription start
Csa7G048050	TATA-box	TATAA	628	5	-	Arabidopsis thaliana	core promoter element around -30 of transcription start
Csa7G048050	TATA-box	TATA	629	4	+	Arabidopsis thaliana	core promoter element around -30 of transcription start
Csa7G048050	TATA-box	ATTATA	760	6	+	Brassica napus	core promoter element around -30 of transcription start
Csa7G048050	TATA-box	TATAA	761	5	-	Arabidopsis thaliana	core promoter element around -30 of transcription start
Csa7G048050	TATA-box	TATA	762	4	-	Arabidopsis thaliana	core promoter element around -30 of transcription start
Csa7G048050	TATA-box	TATAAA	772	6	-	Helianthus annuus	core promoter element around -30 of transcription start
Csa7G048050	TATA-box	TATAA	773	5	-	Arabidopsis thaliana	core promoter element around -30 of transcription start
Csa7G048050	TATA-box	TATA	774	4	-	Arabidopsis thaliana	core promoter element around -30 of transcription start
Csa7G048050	TATA-box	TACAAAA	787	7	-	Oryza sativa	core promoter element around -30 of transcription start
Csa7G048050	TATA-box	TACATAAA	870	8	-	Oryza sativa	core promoter element around -30 of transcription start
Csa7G048050	TATA-box	TATACA	874	6	-	Helianthus annuus	core promoter element around -30 of transcription start
Csa7G048050	TATA-box	TATA	876	4	-	Arabidopsis thaliana	core promoter element around -30 of transcription start
Csa7G048050	TATA-box	ATATAT	917	6	-	Brassica napus	core promoter element around -30 of transcription start
Csa7G048050	TATA-box	TATA	918	4	-	Arabidopsis thaliana	core promoter element around -30 of transcription start
Csa7G048050	TATA-box	TATAAA	979	6	-	Helianthus annuus	core promoter element around -30 of transcription start
Csa7G048050	TATA-box	TATAA	980	5	-	Arabidopsis thaliana	core promoter element around -30 of transcription start
Csa7G048050	TATA-box	TATA	981	4	-	Arabidopsis thaliana	core promoter element around -30 of transcription start
Csa7G048050	TATA-box	TATA	1001	4	-	Arabidopsis thaliana	core promoter element around -30 of transcription start
Csa7G048050	TATA-box	ATATAA	1045	6	+	Brassica oleracea	core promoter element around -30 of transcription start
Csa7G048050	TATA-box	TATA	1046	4	-	Arabidopsis thaliana	core promoter element around -30 of transcription start
Csa7G048050	TATA-box	TATTTAAA	1118	8	+	Arabidopsis thaliana	core promoter element around -30 of transcription start
Csa7G048050	TATA-box	TACAAAA	1164	7	+	Oryza sativa	core promoter element around -30 of transcription start
Csa7G048050	TATA-box	TACATAAA	1183	8	-	Oryza sativa	core promoter element around -30 of transcription start
Csa7G048050	TATA-box	ATATAT	1206	6	-	Brassica napus	core promoter element around -30 of transcription start
Csa7G048050	TATA-box	TATATA	1207	6	-	Arabidopsis thaliana	core promoter element around -30 of transcription start
Csa7G048050	TATA-box	ATATAA	1208	6	+	Brassica oleracea	core promoter element around -30 of transcription start
Csa7G048050	TATA-box	TATA	1209	4	-	Arabidopsis thaliana	core promoter element around -30 of transcription start
Csa7G048050	TATA-box	TATAA	1258	5	-	Arabidopsis thaliana	core promoter element around -30 of transcription start
Csa7G048050	TATA-box	TATA	1259	4	-	Arabidopsis thaliana	core promoter element around -30 of transcription start
Csa7G048050	TATA-box	TATA	1317	4	-	Arabidopsis thaliana	core promoter element around -30 of transcription start
Csa7G048050	Unnamed__4	CTCC	84	4	-	Petroselinum hortense
Csa7G048050	Unnamed__4	CTCC	111	4	-	Petroselinum hortense
Csa7G048050	Unnamed__4	CTCC	711	4	+	Petroselinum hortense
Csa7G048050	Unnamed__4	CTCC	1331	4	-	Petroselinum hortense
Csa7G048050	Unnamed__4	CTCC	1403	4	-	Petroselinum hortense
Csa7G048050	Unnamed__4	CTCC	1476	4	-	Petroselinum hortense
Csa7G048050	MYB	TAACCA	273	6	-	Arabidopsis thaliana
Csa7G048050	MYB	TAACCA	1271	6	+	Arabidopsis thaliana
Csa7G048050	Myc	TCTCTTA	90	7	-	Arabidopsis thaliana
Csa7G048050	Myc	TCTCTTA	140	7	-	Arabidopsis thaliana
Csa7G048050	Myc	TCTCTTA	1032	7	+	Arabidopsis thaliana
Csa7G048050	Myc	TCTCTTA	1323	7	-	Arabidopsis thaliana
Csa7G048050	TCA-element	CCATCTTTTT	1215	10	+	Nicotiana tabacum	cis-acting element involved in salicylic acid responsiveness
Csa7G048050	MYC	CATTTG	937	6	+	Arabidopsis thaliana
Csa7G048050	MYC	CATTTG	1450	6	-	Arabidopsis thaliana
Csa7G048050	TCT-motif	TCTTAC	139	6	-	Arabidopsis thaliana	part of a light responsive element
Csa7G048050	TCT-motif	TCTTAC	1034	6	+	Arabidopsis thaliana	part of a light responsive element
Csa7G067400	W box	TTGACC	840	6	-	Arabidopsis thaliana
Csa7G067400	ERE	ATTTTAAA	1086	8	-	Nicotiana glutinos
Csa7G067400	MYB-like sequence	TAACCA	12	6	-	Arabidopsis thaliana
Csa7G067400	MYB-like sequence	TAACCA	356	6	-	Arabidopsis thaliana
Csa7G067400	Unnamed__6	taTAAATATct	956	10	-	Zea mays
Csa7G067400	CGTCA-motif	CGTCA	899	5	+	Hordeum vulgare	cis-acting regulatory element involved in the MeJA-responsiveness
Csa7G067400	WUN-motif	TTATTACAT	1166	9	+	Nicotiana glutinosa
Csa7G067400	CAT-box	GCCACT	311	6	-	Arabidopsis thaliana	cis-acting regulatory element related to meristem expression
Csa7G067400	CAT-box	GCCACT	1486	6	-	Arabidopsis thaliana	cis-acting regulatory element related to meristem expression
Csa7G067400	as-1	TGACG	899	5	-	Arabidopsis thaliana
Csa7G067400	AAGAA-motif	GAAAGAA	374	7	-	Avena sativa
Csa7G067400	AAGAA-motif	GAAAGAA	924	7	+	Avena sativa
Csa7G067400	TCA	TCATCTTCAT	293	9	+	Pisum sativum
Csa7G067400	AE-box	AGAAACAA	463	8	+	Arabidopsis thaliana	part of a module for light response
Csa7G067400	Box 4	ATTAAT	197	6	+	Petroselinum crispum	part of a conserved DNA module involved in light responsiveness
Csa7G067400	Box 4	ATTAAT	613	6	+	Petroselinum crispum	part of a conserved DNA module involved in light responsiveness
Csa7G067400	Box 4	ATTAAT	1263	6	-	Petroselinum crispum	part of a conserved DNA module involved in light responsiveness
Csa7G067400	Box 4	ATTAAT	1317	6	-	Petroselinum crispum	part of a conserved DNA module involved in light responsiveness
Csa7G067400	CAAT-box	CAAT	66	4	+	Nicotiana glutinosa
Csa7G067400	CAAT-box	CAAT	68	4	-	Nicotiana glutinosa
Csa7G067400	CAAT-box	CAAAT	100	5	-	Pisum sativum	common cis-acting element in promoter and enhancer regions
Csa7G067400	CAAT-box	CAAT	169	4	+	Nicotiana glutinosa
Csa7G067400	CAAT-box	CAAT	183	4	+	Nicotiana glutinosa
Csa7G067400	CAAT-box	CAAT	223	4	-	Nicotiana glutinosa
Csa7G067400	CAAT-box	CCAAT	227	5	+	Arabidopsis thaliana	common cis-acting element in promoter and enhancer regions
Csa7G067400	CAAT-box	CAAT	228	4	+	Nicotiana glutinosa
Csa7G067400	CAAT-box	CCAAT	272	5	+	Arabidopsis thaliana	common cis-acting element in promoter and enhancer regions
Csa7G067400	CAAT-box	CAAT	273	4	+	Nicotiana glutinosa
Csa7G067400	CAAT-box	CAAT	275	4	-	Nicotiana glutinosa
Csa7G067400	CAAT-box	CAAAT	399	5	+	Pisum sativum	common cis-acting element in promoter and enhancer regions
Csa7G067400	CAAT-box	CAAT	412	4	+	Nicotiana glutinosa
Csa7G067400	CAAT-box	CAAT	444	4	-	Nicotiana glutinosa
Csa7G067400	CAAT-box	CAAAT	570	5	-	Pisum sativum	common cis-acting element in promoter and enhancer regions
Csa7G067400	CAAT-box	CAAT	644	4	-	Nicotiana glutinosa
Csa7G067400	CAAT-box	CAAT	689	4	+	Nicotiana glutinosa
Csa7G067400	CAAT-box	CAAT	714	4	-	Nicotiana glutinosa
Csa7G067400	CAAT-box	CAAT	784	4	-	Nicotiana glutinosa
Csa7G067400	CAAT-box	CAAT	843	4	+	Nicotiana glutinosa
Csa7G067400	CAAT-box	CAAAT	855	5	-	Pisum sativum	common cis-acting element in promoter and enhancer regions
Csa7G067400	CAAT-box	CAAAT	960	5	-	Pisum sativum	common cis-acting element in promoter and enhancer regions
Csa7G067400	CAAT-box	CAAAT	974	5	+	Pisum sativum	common cis-acting element in promoter and enhancer regions
Csa7G067400	CAAT-box	CAAAT	1007	5	+	Pisum sativum	common cis-acting element in promoter and enhancer regions
Csa7G067400	CAAT-box	CAAAT	1023	5	+	Pisum sativum	common cis-acting element in promoter and enhancer regions
Csa7G067400	CAAT-box	CAAT	1035	4	+	Nicotiana glutinosa
Csa7G067400	CAAT-box	CAAT	1081	4	-	Nicotiana glutinosa
Csa7G067400	CAAT-box	CAAT	1136	4	+	Nicotiana glutinosa
Csa7G067400	CAAT-box	CAAT	1138	4	-	Nicotiana glutinosa
Csa7G067400	CAAT-box	CAAAT	1155	5	+	Pisum sativum	common cis-acting element in promoter and enhancer regions
Csa7G067400	CAAT-box	CAAT	1197	4	-	Nicotiana glutinosa
Csa7G067400	CAAT-box	CAAAT	1217	5	+	Pisum sativum	common cis-acting element in promoter and enhancer regions
Csa7G067400	CAAT-box	CAAAT	1232	5	+	Pisum sativum	common cis-acting element in promoter and enhancer regions
Csa7G067400	CAAT-box	CAAAT	1247	5	+	Pisum sativum	common cis-acting element in promoter and enhancer regions
Csa7G067400	CAAT-box	CAAAT	1285	5	+	Pisum sativum	common cis-acting element in promoter and enhancer regions
Csa7G067400	CAAT-box	CAAT	1321	4	-	Nicotiana glutinosa
Csa7G067400	CAAT-box	CAAT	1371	4	+	Nicotiana glutinosa
Csa7G067400	CAAT-box	CAAT	1462	4	+	Nicotiana glutinosa
Csa7G067400	CAAT-box	CCAAT	1464	5	-	Arabidopsis thaliana	common cis-acting element in promoter and enhancer regions
Csa7G067400	GCN4_motif	TGAGTCA	70	7	-	Oryza sativa	cis-regulatory element involved in endosperm expression
Csa7G067400	TGACG-motif	TGACG	899	5	-	Hordeum vulgare	cis-acting regulatory element involved in the MeJA-responsiveness
Csa7G067400	AT-rich element	ATAGAAATCAA	681	10	+	Glycine max	binding site of AT-rich DNA binding protein (ATBP-1)
Csa7G067400	AuxRR-core	GGTCCAT	982	7	+	Nicotiana tabacum	cis-acting regulatory element involved in auxin responsiveness
Csa7G067400	TATA	TATAAAAT	994	8	+	Arabidopsis thaliana
Csa7G067400	GT1-motif	GGTTAA	357	6	+	Arabidopsis thaliana	light responsive element
Csa7G067400	ARE	AAACCA	556	6	+	Zea mays	cis-acting regulatory element essential for the anaerobic induction
Csa7G067400	ARE	AAACCA	876	6	+	Zea mays	cis-acting regulatory element essential for the anaerobic induction
Csa7G067400	TATA-box	TATAA	347	5	-	Arabidopsis thaliana	core promoter element around -30 of transcription start
Csa7G067400	TATA-box	TATA	348	4	+	Arabidopsis thaliana	core promoter element around -30 of transcription start
Csa7G067400	TATA-box	TATAAAT	637	7	-	Brassica juncea	core promoter element around -30 of transcription start
Csa7G067400	TATA-box	TATAAA	638	6	-	Helianthus annuus	core promoter element around -30 of transcription start
Csa7G067400	TATA-box	TATAA	639	5	-	Arabidopsis thaliana	core promoter element around -30 of transcription start
Csa7G067400	TATA-box	TATA	640	4	+	Arabidopsis thaliana	core promoter element around -30 of transcription start
Csa7G067400	TATA-box	ATTATA	691	6	+	Brassica napus	core promoter element around -30 of transcription start
Csa7G067400	TATA-box	TATAA	692	5	-	Arabidopsis thaliana	core promoter element around -30 of transcription start
Csa7G067400	TATA-box	TATA	693	4	+	Arabidopsis thaliana	core promoter element around -30 of transcription start
Csa7G067400	TATA-box	TACAAAA	743	7	+	Oryza sativa	core promoter element around -30 of transcription start
Csa7G067400	TATA-box	TATA	750	4	-	Arabidopsis thaliana	core promoter element around -30 of transcription start
Csa7G067400	TATA-box	TATAA	820	5	-	Arabidopsis thaliana	core promoter element around -30 of transcription start
Csa7G067400	TATA-box	TATA	821	4	-	Arabidopsis thaliana	core promoter element around -30 of transcription start
Csa7G067400	TATA-box	TACAAAA	825	7	-	Oryza sativa	core promoter element around -30 of transcription start
Csa7G067400	TATA-box	ATTATA	850	6	+	Brassica napus	core promoter element around -30 of transcription start
Csa7G067400	TATA-box	TATAA	851	5	-	Arabidopsis thaliana	core promoter element around -30 of transcription start
Csa7G067400	TATA-box	TATA	852	4	-	Arabidopsis thaliana	core promoter element around -30 of transcription start
Csa7G067400	TATA-box	ATATAA	968	6	+	Brassica oleracea	core promoter element around -30 of transcription start
Csa7G067400	TATA-box	TATA	969	4	-	Arabidopsis thaliana	core promoter element around -30 of transcription start
Csa7G067400	TATA-box	ATATAA	993	6	+	Brassica oleracea	core promoter element around -30 of transcription start
Csa7G067400	TATA-box	TATA	994	4	-	Arabidopsis thaliana	core promoter element around -30 of transcription start
Csa7G067400	TATA-box	ccTATAAAaa	1129	9	+	Arabidopsis thaliana	core promoter element around -30 of transcription start
Csa7G067400	TATA-box	TATA	1131	4	-	Arabidopsis thaliana	core promoter element around -30 of transcription start
Csa7G067400	TATA-box	ATATAT	1409	6	-	Brassica napus	core promoter element around -30 of transcription start
Csa7G067400	TATA-box	TATA	1410	4	-	Arabidopsis thaliana	core promoter element around -30 of transcription start
Csa7G067400	TATA-box	TATACA	1445	6	-	Helianthus annuus	core promoter element around -30 of transcription start
Csa7G067400	TATA-box	TATA	1447	4	-	Arabidopsis thaliana	core promoter element around -30 of transcription start
Csa7G067400	Unnamed__4	CTCC	104	4	-	Petroselinum hortense
Csa7G067400	Unnamed__4	CTCC	112	4	-	Petroselinum hortense
Csa7G067400	Unnamed__4	CTCC	124	4	-	Petroselinum hortense
Csa7G067400	Unnamed__4	CTCC	706	4	-	Petroselinum hortense
Csa7G067400	Unnamed__4	CTCC	1066	4	-	Petroselinum hortense
Csa7G067400	Unnamed__4	CTCC	1467	4	-	Petroselinum hortense
Csa7G067400	MYB	TAACCA	12	6	-	Arabidopsis thaliana
Csa7G067400	MYB	CAACCA	18	6	-	Arabidopsis thaliana
Csa7G067400	MYB	TAACCA	356	6	-	Arabidopsis thaliana
Csa7G067400	Myc	TCTCTTA	426	7	+	Arabidopsis thaliana
Csa7G067400	MYC	CAATTG	66	6	+	Arabidopsis thaliana
Csa7G067400	MYC	CATTTG	99	6	+	Arabidopsis thaliana
Csa7G067400	MYC	CAATTG	273	6	+	Arabidopsis thaliana
Csa7G067400	MYC	CATGTG	669	6	-	Arabidopsis thaliana
Csa7G067400	MYC	CATGTG	1040	6	+	Arabidopsis thaliana
Csa7G067400	MYC	CATGTG	1114	6	+	Arabidopsis thaliana
Csa7G067400	MYC	CAATTG	1136	6	-	Arabidopsis thaliana
Csa7G067400	MYC	CATTTG	1217	6	-	Arabidopsis thaliana
Csa7G067400	MYC	CATTTG	1232	6	-	Arabidopsis thaliana
Csa7G067400	MYC	CAATTG	1462	6	-	Arabidopsis thaliana
Csa_7G067410	W box	TTGACC	383	6	+	Arabidopsis thaliana
Csa_7G067410	W box	TTGACC	773	6	+	Arabidopsis thaliana
Csa_7G067410	W box	TTGACC	1300	6	+	Arabidopsis thaliana
Csa_7G067410	CGTCA-motif	CGTCA	752	5	+	Hordeum vulgare	cis-acting regulatory element involved in the MeJA-responsiveness
Csa_7G067410	CGTCA-motif	CGTCA	856	5	+	Hordeum vulgare	cis-acting regulatory element involved in the MeJA-responsiveness
Csa_7G067410	CGTCA-motif	CGTCA	880	5	+	Hordeum vulgare	cis-acting regulatory element involved in the MeJA-responsiveness
Csa_7G067410	WUN-motif	CCATTTCAA	339	9	+	Nicotiana glutinosa
Csa_7G067410	WUN-motif	AAATTTCTT	1334	9	-	Nicotiana glutinosa
Csa_7G067410	WUN-motif	AAATTTCCT	1337	9	+	Brassica oleracea	wound-responsive element
Csa_7G067410	CCGTCC-box	CCGTCC	51	6	-	Petroselinum hortense
Csa_7G067410	as-1	TGACG	752	5	-	Arabidopsis thaliana
Csa_7G067410	as-1	TGACG	856	5	-	Arabidopsis thaliana
Csa_7G067410	as-1	TGACG	880	5	-	Arabidopsis thaliana
Csa_7G067410	A-box	CCGTCC	51	6	-	Petroselinum crispum	cis-acting regulatory element
Csa_7G067410	STRE	AGGGG	175	5	+	Arabidopsis thaliana
Csa_7G067410	AAGAA-motif	GAAAGAA	657	7	+	Avena sativa
Csa_7G067410	GARE-motif	TCTGTTG	304	7	+	Brassica oleracea	gibberellin-responsive element
Csa_7G067410	Box 4	ATTAAT	1356	6	-	Petroselinum crispum	part of a conserved DNA module involved in light responsiveness
Csa_7G067410	AAAC-motif	CAATCAAAACCT	109	11	+	Spinacia oleracea	light responsive element
Csa_7G067410	CAAT-box	CCAAT	19	5	+	Arabidopsis thaliana	common cis-acting element in promoter and enhancer regions
Csa_7G067410	CAAT-box	CAAT	20	4	+	Nicotiana glutinosa
Csa_7G067410	CAAT-box	CAAT	24	4	+	Nicotiana glutinosa
Csa_7G067410	CAAT-box	CAAT	26	4	-	Nicotiana glutinosa
Csa_7G067410	CAAT-box	CAAT	65	4	-	Nicotiana glutinosa
Csa_7G067410	CAAT-box	CAAT	80	4	+	Nicotiana glutinosa
Csa_7G067410	CAAT-box	CAAT	82	4	-	Nicotiana glutinosa
Csa_7G067410	CAAT-box	CCAAT	89	5	+	Arabidopsis thaliana	common cis-acting element in promoter and enhancer regions
Csa_7G067410	CAAT-box	CAAT	90	4	+	Nicotiana glutinosa
Csa_7G067410	CAAT-box	CAAT	92	4	-	Nicotiana glutinosa
Csa_7G067410	CAAT-box	CAAT	98	4	-	Nicotiana glutinosa
Csa_7G067410	CAAT-box	CAAT	103	4	-	Nicotiana glutinosa
Csa_7G067410	CAAT-box	CAAT	231	4	-	Nicotiana glutinosa
Csa_7G067410	CAAT-box	CAAT	243	4	+	Nicotiana glutinosa
Csa_7G067410	CAAT-box	CAAT	301	4	+	Nicotiana glutinosa
Csa_7G067410	CAAT-box	CCAAT	373	5	+	Arabidopsis thaliana	common cis-acting element in promoter and enhancer regions
Csa_7G067410	CAAT-box	CAAT	374	4	+	Nicotiana glutinosa
Csa_7G067410	CAAT-box	CAAAT	489	5	-	Pisum sativum	common cis-acting element in promoter and enhancer regions
Csa_7G067410	CAAT-box	CAAAT	509	5	+	Pisum sativum	common cis-acting element in promoter and enhancer regions
Csa_7G067410	CAAT-box	CAAAT	561	5	+	Pisum sativum	common cis-acting element in promoter and enhancer regions
Csa_7G067410	CAAT-box	CAAT	592	4	+	Nicotiana glutinosa
Csa_7G067410	CAAT-box	CAAAT	771	5	-	Pisum sativum	common cis-acting element in promoter and enhancer regions
Csa_7G067410	CAAT-box	CAAT	784	4	+	Nicotiana glutinosa
Csa_7G067410	CAAT-box	CAAT	885	4	+	Nicotiana glutinosa
Csa_7G067410	CAAT-box	CAAAT	976	5	-	Pisum sativum	common cis-acting element in promoter and enhancer regions
Csa_7G067410	CAAT-box	CAAT	1029	4	-	Nicotiana glutinosa
Csa_7G067410	CAAT-box	CAAAT	1044	5	+	Pisum sativum	common cis-acting element in promoter and enhancer regions
Csa_7G067410	CAAT-box	CAACCAACTCC	1065	10	+	Arabidopsis thaliana	common cis-acting element in promoter and enhancer regions
Csa_7G067410	CAAT-box	CAAAT	1086	5	+	Pisum sativum	common cis-acting element in promoter and enhancer regions
Csa_7G067410	CAAT-box	CAAT	1123	4	+	Nicotiana glutinosa
Csa_7G067410	CAAT-box	CAAAT	1161	5	+	Pisum sativum	common cis-acting element in promoter and enhancer regions
Csa_7G067410	CAAT-box	CAAT	1219	4	-	Nicotiana glutinosa
Csa_7G067410	CAAT-box	CAAAT	1238	5	+	Pisum sativum	common cis-acting element in promoter and enhancer regions
Csa_7G067410	CAAT-box	CAAAT	1249	5	-	Pisum sativum	common cis-acting element in promoter and enhancer regions
Csa_7G067410	CAAT-box	CAAT	1258	4	-	Nicotiana glutinosa
Csa_7G067410	CAAT-box	CCAAT	1288	5	+	Arabidopsis thaliana	common cis-acting element in promoter and enhancer regions
Csa_7G067410	CAAT-box	CAAT	1289	4	+	Nicotiana glutinosa
Csa_7G067410	CAAT-box	CAAAT	1291	5	-	Pisum sativum	common cis-acting element in promoter and enhancer regions
Csa_7G067410	CAAT-box	CAAT	1299	4	-	Nicotiana glutinosa
Csa_7G067410	CAAT-box	CAAAT	1360	5	-	Pisum sativum	common cis-acting element in promoter and enhancer regions
Csa_7G067410	CAAT-box	CAAAT	1408	5	+	Pisum sativum	common cis-acting element in promoter and enhancer regions
Csa_7G067410	CAAT-box	CCAAT	1432	5	-	Arabidopsis thaliana	common cis-acting element in promoter and enhancer regions
Csa_7G067410	TGACG-motif	TGACG	752	5	-	Hordeum vulgare	cis-acting regulatory element involved in the MeJA-responsiveness
Csa_7G067410	TGACG-motif	TGACG	856	5	-	Hordeum vulgare	cis-acting regulatory element involved in the MeJA-responsiveness
Csa_7G067410	TGACG-motif	TGACG	880	5	-	Hordeum vulgare	cis-acting regulatory element involved in the MeJA-responsiveness
Csa_7G067410	AuxRR-core	GGTCCAT	971	7	+	Nicotiana tabacum	cis-acting regulatory element involved in auxin responsiveness
Csa_7G067410	CCGTCC motif	CCGTCC	51	6	-	Nicotiana tabacum
Csa_7G067410	DRE1	ACCGAGA	909	7	-	Zea mays
Csa_7G067410	ARE	AAACCA	744	6	-	Zea mays	cis-acting regulatory element essential for the anaerobic induction
Csa_7G067410	TATA-box	TATAAAT	245	7	-	Brassica juncea	core promoter element around -30 of transcription start
Csa_7G067410	TATA-box	TATAAA	246	6	-	Helianthus annuus	core promoter element around -30 of transcription start
Csa_7G067410	TATA-box	TATAA	247	5	-	Arabidopsis thaliana	core promoter element around -30 of transcription start
Csa_7G067410	TATA-box	TATA	248	4	+	Arabidopsis thaliana	core promoter element around -30 of transcription start
Csa_7G067410	TATA-box	TATA	639	4	+	Arabidopsis thaliana	core promoter element around -30 of transcription start
Csa_7G067410	TATA-box	TATAA	739	5	-	Arabidopsis thaliana	core promoter element around -30 of transcription start
Csa_7G067410	TATA-box	TATA	740	4	+	Arabidopsis thaliana	core promoter element around -30 of transcription start
Csa_7G067410	TATA-box	TATA	1191	4	-	Arabidopsis thaliana	core promoter element around -30 of transcription start
Csa_7G067410	TATA-box	TATA	1230	4	-	Arabidopsis thaliana	core promoter element around -30 of transcription start
Csa_7G067410	TATA-box	TATA	1265	4	-	Arabidopsis thaliana	core promoter element around -30 of transcription start
Csa_7G067410	Unnamed__4	CTCC	17	4	+	Petroselinum hortense
Csa_7G067410	Unnamed__4	CTCC	178	4	-	Petroselinum hortense
Csa_7G067410	Unnamed__4	CTCC	370	4	+	Petroselinum hortense
Csa_7G067410	Unnamed__4	CTCC	778	4	+	Petroselinum hortense
Csa_7G067410	Unnamed__4	CTCC	797	4	+	Petroselinum hortense
Csa_7G067410	Unnamed__4	CTCC	816	4	+	Petroselinum hortense
Csa_7G067410	Unnamed__4	CTCC	927	4	+	Petroselinum hortense
Csa_7G067410	Unnamed__4	CTCC	1352	4	+	Petroselinum hortense
Csa_7G067410	MYB	CAACCA	286	6	+	Arabidopsis thaliana
Csa_7G067410	MYB	CAACAG	305	6	-	Arabidopsis thaliana
Csa_7G067410	MYB	CAACCA	544	6	+	Arabidopsis thaliana
Csa_7G067410	MYB	CAACCA	1065	6	+	Arabidopsis thaliana
Csa_7G067410	MYB	CAACCA	1324	6	-	Arabidopsis thaliana
Csa_7G067410	MYC	CAATTG	24	6	+	Arabidopsis thaliana
Csa_7G067410	MYC	CAATTG	80	6	+	Arabidopsis thaliana
Csa_7G067410	MYC	CAATTG	90	6	+	Arabidopsis thaliana
Csa_7G067410	MYC	CATGTG	212	6	-	Arabidopsis thaliana
Csa_7G067410	MYC	CATTTG	488	6	+	Arabidopsis thaliana
Csa_7G067410	MYC	CATTTG	509	6	-	Arabidopsis thaliana
Csa_7G067410	MYC	CATTTG	975	6	+	Arabidopsis thaliana
Csa_7G067410	MYC	CATTTG	1161	6	-	Arabidopsis thaliana
Csa_7G067410	MYC	CATTTG	1408	6	-	Arabidopsis thaliana
Csa_7G067410	TGA-element	AACGAC	1319	6	-	Brassica oleracea	auxin-responsive element
Csa_7G067410	Myb-binding site	CAACAG	305	6	-	Nicotiana tabacum
Csa_7G067410	RY-element	CATGCATG	463	8	+	Helianthus annuus	cis-acting regulatory element involved in seed-specific regulation
Csa7G067430	W box	TTGACC	1435	6	-	Arabidopsis thaliana
Csa7G067430	MYB-like sequence	TAACCA	123	6	+	Arabidopsis thaliana
Csa7G067430	MYB-like sequence	TAACCA	324	6	-	Arabidopsis thaliana
Csa7G067430	MYB-like sequence	TAACCA	1150	6	+	Arabidopsis thaliana
Csa7G067430	WUN-motif	CAATTACAT	503	9	-	Nicotiana glutinosa
Csa7G067430	ABRE3a	TACGTG	425	6	-	Zea mays
Csa7G067430	AT~TATA-box	TATATA	496	6	+	Arabidopsis thaliana
Csa7G067430	AT~TATA-box	TATATA	498	6	+	Arabidopsis thaliana
Csa7G067430	AT~TATA-box	TATATA	715	6	+	Arabidopsis thaliana
Csa7G067430	STRE	AGGGG	1169	5	-	Arabidopsis thaliana
Csa7G067430	L-box	ATCCCACCTAC	1076	10	-	Petroselinum crispum	part of a light responsive element
Csa7G067430	Unnamed__1	CGTGG	1153	5	-	Zea mays
Csa7G067430	AE-box	AGAAACTT	968	8	-	Arabidopsis thaliana	part of a module for light response
Csa7G067430	Box 4	ATTAAT	95	6	+	Petroselinum crispum	part of a conserved DNA module involved in light responsiveness
Csa7G067430	MYB recognition site	CCGTTG	1262	6	+	Arabidopsis thaliana
Csa7G067430	CAAT-box	CAAT	89	4	-	Nicotiana glutinosa
Csa7G067430	CAAT-box	CAAAT	179	5	+	Pisum sativum	common cis-acting element in promoter and enhancer regions
Csa7G067430	CAAT-box	CAAAT	188	5	-	Pisum sativum	common cis-acting element in promoter and enhancer regions
Csa7G067430	CAAT-box	CAAT	392	4	+	Nicotiana glutinosa
Csa7G067430	CAAT-box	CAAT	508	4	-	Nicotiana glutinosa
Csa7G067430	CAAT-box	CAAT	516	4	+	Nicotiana glutinosa
Csa7G067430	CAAT-box	CAAT	578	4	+	Nicotiana glutinosa
Csa7G067430	CAAT-box	CAAT	665	4	-	Nicotiana glutinosa
Csa7G067430	CAAT-box	CAAT	675	4	+	Nicotiana glutinosa
Csa7G067430	CAAT-box	CAAT	687	4	+	Nicotiana glutinosa
Csa7G067430	CAAT-box	CAAAT	757	5	-	Pisum sativum	common cis-acting element in promoter and enhancer regions
Csa7G067430	CAAT-box	CAAT	826	4	+	Nicotiana glutinosa
Csa7G067430	CAAT-box	CAAT	832	4	-	Nicotiana glutinosa
Csa7G067430	CAAT-box	CAAAT	922	5	+	Pisum sativum	common cis-acting element in promoter and enhancer regions
Csa7G067430	CAAT-box	CCAAT	952	5	-	Arabidopsis thaliana	common cis-acting element in promoter and enhancer regions
Csa7G067430	CAAT-box	CAAT	963	4	-	Nicotiana glutinosa
Csa7G067430	CAAT-box	CCAAT	1030	5	+	Arabidopsis thaliana	common cis-acting element in promoter and enhancer regions
Csa7G067430	CAAT-box	CAAT	1031	4	+	Nicotiana glutinosa
Csa7G067430	CAAT-box	CCAAT	1059	5	+	Arabidopsis thaliana	common cis-acting element in promoter and enhancer regions
Csa7G067430	CAAT-box	CAAT	1060	4	+	Nicotiana glutinosa
Csa7G067430	CAAT-box	CAAT	1240	4	+	Nicotiana glutinosa
Csa7G067430	CAAT-box	CAAT	1274	4	+	Nicotiana glutinosa
Csa7G067430	CAAT-box	CAAAT	1316	5	+	Pisum sativum	common cis-acting element in promoter and enhancer regions
Csa7G067430	CAAT-box	CAAAT	1323	5	-	Pisum sativum	common cis-acting element in promoter and enhancer regions
Csa7G067430	CAAT-box	CAAT	1438	4	+	Nicotiana glutinosa
Csa7G067430	CAAT-box	CAAT	1456	4	-	Nicotiana glutinosa
Csa7G067430	CAAT-box	CCAAT	1483	5	+	Arabidopsis thaliana	common cis-acting element in promoter and enhancer regions
Csa7G067430	CAAT-box	CAAT	1484	4	+	Nicotiana glutinosa
Csa7G067430	GCN4_motif	TGAGTCA	47	7	-	Oryza sativa	cis-regulatory element involved in endosperm expression
Csa7G067430	box S	AGCCACC	64	7	-	Arabidopsis thaliana
Csa7G067430	G-Box	CACGTG	1154	6	-	Pisum sativum	cis-acting regulatory element involved in light responsiveness
Csa7G067430	TATA	TATAAAAT	889	8	+	Arabidopsis thaliana
Csa7G067430	G-box	TACGTG	425	6	-	Arabidopsis thaliana	cis-acting regulatory element involved in light responsiveness
Csa7G067430	G-box	CACGTG	1154	6	-	Arabidopsis thaliana	cis-acting regulatory element involved in light responsiveness
Csa7G067430	GT1-motif	GGTTAA	1149	6	-	Arabidopsis thaliana	light responsive element
Csa7G067430	WRE3	CCACCT	1078	6	-	Pisum sativum
Csa7G067430	ARE	AAACCA	191	6	-	Zea mays	cis-acting regulatory element essential for the anaerobic induction
Csa7G067430	ARE	AAACCA	202	6	+	Zea mays	cis-acting regulatory element essential for the anaerobic induction
Csa7G067430	ARE	AAACCA	251	6	+	Zea mays	cis-acting regulatory element essential for the anaerobic induction
Csa7G067430	ARE	AAACCA	1027	6	+	Zea mays	cis-acting regulatory element essential for the anaerobic induction
Csa7G067430	CCAAT-box	CAACGG	1262	6	-	Hordeum vulgare	MYBHv1 binding site
Csa7G067430	TATA-box	ATTATA	20	6	+	Brassica napus	core promoter element around -30 of transcription start
Csa7G067430	TATA-box	TATAA	21	5	-	Arabidopsis thaliana	core promoter element around -30 of transcription start
Csa7G067430	TATA-box	TATA	22	4	+	Arabidopsis thaliana	core promoter element around -30 of transcription start
Csa7G067430	TATA-box	TACAAAA	70	7	+	Oryza sativa	core promoter element around -30 of transcription start
Csa7G067430	TATA-box	TATA	80	4	+	Arabidopsis thaliana	core promoter element around -30 of transcription start
Csa7G067430	TATA-box	TACAAAA	441	7	+	Oryza sativa	core promoter element around -30 of transcription start
Csa7G067430	TATA-box	TATACA	478	6	-	Helianthus annuus	core promoter element around -30 of transcription start
Csa7G067430	TATA-box	TATA	480	4	+	Arabidopsis thaliana	core promoter element around -30 of transcription start
Csa7G067430	TATA-box	TACAAAA	482	7	+	Oryza sativa	core promoter element around -30 of transcription start
Csa7G067430	TATA-box	ATTATA	494	6	+	Brassica napus	core promoter element around -30 of transcription start
Csa7G067430	TATA-box	TATATAA	495	7	-	Arabidopsis thaliana	core promoter element around -30 of transcription start
Csa7G067430	TATA-box	TATATA	496	6	+	Arabidopsis thaliana	core promoter element around -30 of transcription start
Csa7G067430	TATA-box	ATATAT	497	6	+	Brassica napus	core promoter element around -30 of transcription start
Csa7G067430	TATA-box	TATATA	498	6	+	Arabidopsis thaliana	core promoter element around -30 of transcription start
Csa7G067430	TATA-box	ATATAT	499	6	+	Brassica napus	core promoter element around -30 of transcription start
Csa7G067430	TATA-box	TATA	500	4	+	Arabidopsis thaliana	core promoter element around -30 of transcription start
Csa7G067430	TATA-box	TATTTAAA	629	8	-	Arabidopsis thaliana	core promoter element around -30 of transcription start
Csa7G067430	TATA-box	ATATAT	634	6	+	Brassica napus	core promoter element around -30 of transcription start
Csa7G067430	TATA-box	TATA	635	4	+	Arabidopsis thaliana	core promoter element around -30 of transcription start
Csa7G067430	TATA-box	ATATAT	714	6	+	Brassica napus	core promoter element around -30 of transcription start
Csa7G067430	TATA-box	TATATA	715	6	+	Arabidopsis thaliana	core promoter element around -30 of transcription start
Csa7G067430	TATA-box	ATATAT	716	6	+	Brassica napus	core promoter element around -30 of transcription start
Csa7G067430	TATA-box	TATA	717	4	+	Arabidopsis thaliana	core promoter element around -30 of transcription start
Csa7G067430	TATA-box	TATAA	782	5	-	Arabidopsis thaliana	core promoter element around -30 of transcription start
Csa7G067430	TATA-box	TATA	783	4	-	Arabidopsis thaliana	core promoter element around -30 of transcription start
Csa7G067430	TATA-box	TACAAAA	847	7	+	Oryza sativa	core promoter element around -30 of transcription start
Csa7G067430	TATA-box	TATA	879	4	-	Arabidopsis thaliana	core promoter element around -30 of transcription start
Csa7G067430	TATA-box	ATTATA	887	6	+	Brassica napus	core promoter element around -30 of transcription start
Csa7G067430	TATA-box	TATAA	888	5	-	Arabidopsis thaliana	core promoter element around -30 of transcription start
Csa7G067430	TATA-box	TATA	889	4	-	Arabidopsis thaliana	core promoter element around -30 of transcription start
Csa7G067430	TATA-box	TATAA	943	5	-	Arabidopsis thaliana	core promoter element around -30 of transcription start
Csa7G067430	TATA-box	TATA	944	4	-	Arabidopsis thaliana	core promoter element around -30 of transcription start
Csa7G067430	TATA-box	ccTATAAAaa	1020	9	+	Arabidopsis thaliana	core promoter element around -30 of transcription start
Csa7G067430	TATA-box	TATA	1022	4	-	Arabidopsis thaliana	core promoter element around -30 of transcription start
Csa7G067430	Unnamed__4	CTCC	837	4	+	Petroselinum hortense
Csa7G067430	Unnamed__4	CTCC	1162	4	+	Petroselinum hortense
Csa7G067430	Unnamed__4	CTCC	1193	4	+	Petroselinum hortense
Csa7G067430	Unnamed__4	CTCC	1205	4	+	Petroselinum hortense
Csa7G067430	Unnamed__4	CTCC	1294	4	-	Petroselinum hortense
Csa7G067430	Unnamed__4	CTCC	1477	4	+	Petroselinum hortense
Csa7G067430	ABRE4	CACGTA	425	6	+	Zea mays
Csa7G067430	MYB	TAACCA	123	6	+	Arabidopsis thaliana
Csa7G067430	MYB	TAACCA	324	6	-	Arabidopsis thaliana
Csa7G067430	MYB	CAACAG	592	6	+	Arabidopsis thaliana
Csa7G067430	MYB	TAACCA	1150	6	+	Arabidopsis thaliana
Csa7G067430	MYC	CATTTG	1316	6	-	Arabidopsis thaliana
Csa7G067430	ABRE	ACGTG	425	5	-	Arabidopsis thaliana	cis-acting element involved in the abscisic acid responsiveness
Csa7G067430	ABRE	CACGTG	1154	6	-	Arabidopsis thaliana	cis-acting element involved in the abscisic acid responsiveness
Csa7G067430	ABRE	ACGTG	1155	5	+	Arabidopsis thaliana	cis-acting element involved in the abscisic acid responsiveness
Csa7G067430	Myb-binding site	CAACAG	592	6	+	Nicotiana tabacum
Csa7G446780	W box	TTGACC	1162	6	+	Arabidopsis thaliana
Csa7G446780	W box	TTGACC	1337	6	-	Arabidopsis thaliana
Csa7G446780	ERE	ATTTTAAA	148	8	+	Nicotiana glutinos
Csa7G446780	ERE	ATTTTAAA	1204	8	-	Nicotiana glutinos
Csa7G446780	MYB-like sequence	TAACCA	167	6	-	Arabidopsis thaliana
Csa7G446780	WUN-motif	AAATTTCTT	777	9	+	Nicotiana glutinosa
Csa7G446780	DRE core	GCCGAC	294	6	+	Arabidopsis thaliana
Csa7G446780	STRE	AGGGG	1399	5	-	Arabidopsis thaliana
Csa7G446780	AAGAA-motif	GAAAGAA	964	7	+	Avena sativa
Csa7G446780	AAGAA-motif	GAAAGAA	968	7	+	Avena sativa
Csa7G446780	AAGAA-motif	GAAAGAA	1142	7	+	Avena sativa
Csa7G446780	P-box	CCTTTTG	1074	7	-	Oryza sativa	gibberellin-responsive element
Csa7G446780	Box 4	ATTAAT	692	6	+	Petroselinum crispum	part of a conserved DNA module involved in light responsiveness
Csa7G446780	Box 4	ATTAAT	805	6	-	Petroselinum crispum	part of a conserved DNA module involved in light responsiveness
Csa7G446780	CAAT-box	CCAAT	26	5	-	Arabidopsis thaliana	common cis-acting element in promoter and enhancer regions
Csa7G446780	CAAT-box	CAAT	56	4	+	Nicotiana glutinosa
Csa7G446780	CAAT-box	CAAT	83	4	+	Nicotiana glutinosa
Csa7G446780	CAAT-box	CAAT	156	4	+	Nicotiana glutinosa
Csa7G446780	CAAT-box	CAAT	172	4	-	Nicotiana glutinosa
Csa7G446780	CAAT-box	CAAT	224	4	-	Nicotiana glutinosa
Csa7G446780	CAAT-box	CAAT	473	4	+	Nicotiana glutinosa
Csa7G446780	CAAT-box	CAAAT	521	5	+	Pisum sativum	common cis-acting element in promoter and enhancer regions
Csa7G446780	CAAT-box	CAAT	539	4	-	Nicotiana glutinosa
Csa7G446780	CAAT-box	CAAT	596	4	-	Nicotiana glutinosa
Csa7G446780	CAAT-box	CAAT	601	4	-	Nicotiana glutinosa
Csa7G446780	CAAT-box	CAAT	605	4	+	Nicotiana glutinosa
Csa7G446780	CAAT-box	CAAT	618	4	-	Nicotiana glutinosa
Csa7G446780	CAAT-box	CAAT	735	4	-	Nicotiana glutinosa
Csa7G446780	CAAT-box	CAAAT	863	5	-	Pisum sativum	common cis-acting element in promoter and enhancer regions
Csa7G446780	CAAT-box	CAAT	1010	4	-	Nicotiana glutinosa
Csa7G446780	CAAT-box	CAAT	1023	4	+	Nicotiana glutinosa
Csa7G446780	CAAT-box	CAAT	1093	4	-	Nicotiana glutinosa
Csa7G446780	CAAT-box	CAAT	1139	4	-	Nicotiana glutinosa
Csa7G446780	CAAT-box	CAAAT	1158	5	+	Pisum sativum	common cis-acting element in promoter and enhancer regions
Csa7G446780	CAAT-box	CAAT	1161	4	-	Nicotiana glutinosa
Csa7G446780	CAAT-box	CCAAT	1304	5	-	Arabidopsis thaliana	common cis-acting element in promoter and enhancer regions
Csa7G446780	CAAT-box	CAAT	1326	4	+	Nicotiana glutinosa
Csa7G446780	CAAT-box	CAAAT	1388	5	+	Pisum sativum	common cis-acting element in promoter and enhancer regions
Csa7G446780	CAAT-box	CAAAT	1416	5	-	Pisum sativum	common cis-acting element in promoter and enhancer regions
Csa7G446780	CAAT-box	CAAT	1460	4	-	Nicotiana glutinosa
Csa7G446780	GCN4_motif	TGAGTCA	1018	7	+	Oryza sativa	cis-regulatory element involved in endosperm expression
Csa7G446780	TATA	TATAAAAT	1297	8	-	Arabidopsis thaliana
Csa7G446780	CARE	CAACTCCC	340	8	+	Oryza sativa
Csa7G446780	O2-site	GATGACATGG	650	9	+	Zea mays	cis-acting regulatory element involved in zein metabolism regulation
Csa7G446780	ARE	AAACCA	254	6	+	Zea mays	cis-acting regulatory element essential for the anaerobic induction
Csa7G446780	ARE	AAACCA	938	6	-	Zea mays	cis-acting regulatory element essential for the anaerobic induction
Csa7G446780	ARE	AAACCA	1031	6	-	Zea mays	cis-acting regulatory element essential for the anaerobic induction
Csa7G446780	TATA-box	TATAA	140	5	-	Arabidopsis thaliana	core promoter element around -30 of transcription start
Csa7G446780	TATA-box	TATA	141	4	+	Arabidopsis thaliana	core promoter element around -30 of transcription start
Csa7G446780	TATA-box	TATA	163	4	+	Arabidopsis thaliana	core promoter element around -30 of transcription start
Csa7G446780	TATA-box	ATATAT	535	6	+	Brassica napus	core promoter element around -30 of transcription start
Csa7G446780	TATA-box	TATA	536	4	+	Arabidopsis thaliana	core promoter element around -30 of transcription start
Csa7G446780	TATA-box	ATTATA	580	6	+	Brassica napus	core promoter element around -30 of transcription start
Csa7G446780	TATA-box	TATAA	581	5	-	Arabidopsis thaliana	core promoter element around -30 of transcription start
Csa7G446780	TATA-box	TATA	582	4	+	Arabidopsis thaliana	core promoter element around -30 of transcription start
Csa7G446780	TATA-box	ATTATA	585	6	+	Brassica napus	core promoter element around -30 of transcription start
Csa7G446780	TATA-box	TATAA	586	5	-	Arabidopsis thaliana	core promoter element around -30 of transcription start
Csa7G446780	TATA-box	TATA	587	4	+	Arabidopsis thaliana	core promoter element around -30 of transcription start
Csa7G446780	TATA-box	TATA	638	4	+	Arabidopsis thaliana	core promoter element around -30 of transcription start
Csa7G446780	TATA-box	ATATAT	660	6	+	Brassica napus	core promoter element around -30 of transcription start
Csa7G446780	TATA-box	TATA	661	4	+	Arabidopsis thaliana	core promoter element around -30 of transcription start
Csa7G446780	TATA-box	TATA	756	4	-	Arabidopsis thaliana	core promoter element around -30 of transcription start
Csa7G446780	TATA-box	ATATAT	834	6	-	Brassica napus	core promoter element around -30 of transcription start
Csa7G446780	TATA-box	TATA	835	4	-	Arabidopsis thaliana	core promoter element around -30 of transcription start
Csa7G446780	TATA-box	ATATAA	870	6	+	Brassica oleracea	core promoter element around -30 of transcription start
Csa7G446780	TATA-box	TATA	871	4	-	Arabidopsis thaliana	core promoter element around -30 of transcription start
Csa7G446780	TATA-box	TACATAAA	896	8	-	Oryza sativa	core promoter element around -30 of transcription start
Csa7G446780	TATA-box	ATATAA	905	6	+	Brassica oleracea	core promoter element around -30 of transcription start
Csa7G446780	TATA-box	TATA	906	4	-	Arabidopsis thaliana	core promoter element around -30 of transcription start
Csa7G446780	TATA-box	TACATAAA	1034	8	-	Oryza sativa	core promoter element around -30 of transcription start
Csa7G446780	TATA-box	ATATAA	1067	6	+	Brassica oleracea	core promoter element around -30 of transcription start
Csa7G446780	TATA-box	TATA	1068	4	-	Arabidopsis thaliana	core promoter element around -30 of transcription start
Csa7G446780	TATA-box	TATA	1153	4	-	Arabidopsis thaliana	core promoter element around -30 of transcription start
Csa7G446780	TATA-box	TACAAAA	1174	7	-	Oryza sativa	core promoter element around -30 of transcription start
Csa7G446780	TATA-box	TATAAAA	1298	7	-	Pisum sativum	core promoter element around -30 of transcription start
Csa7G446780	TATA-box	TATAAA	1299	6	-	Helianthus annuus	core promoter element around -30 of transcription start
Csa7G446780	TATA-box	TATAA	1300	5	-	Arabidopsis thaliana	core promoter element around -30 of transcription start
Csa7G446780	TATA-box	TATA	1301	4	-	Arabidopsis thaliana	core promoter element around -30 of transcription start
Csa7G446780	TATA-box	ATTATA	1476	6	+	Brassica napus	core promoter element around -30 of transcription start
Csa7G446780	TATA-box	TATAA	1477	5	-	Arabidopsis thaliana	core promoter element around -30 of transcription start
Csa7G446780	TATA-box	TATA	1478	4	-	Arabidopsis thaliana	core promoter element around -30 of transcription start
Csa7G446780	Unnamed__4	CTCC	29	4	-	Petroselinum hortense
Csa7G446780	Unnamed__4	CTCC	207	4	-	Petroselinum hortense
Csa7G446780	Unnamed__4	CTCC	212	4	-	Petroselinum hortense
Csa7G446780	Unnamed__4	CTCC	343	4	+	Petroselinum hortense
Csa7G446780	Unnamed__4	CTCC	350	4	+	Petroselinum hortense
Csa7G446780	Unnamed__4	CTCC	390	4	+	Petroselinum hortense
Csa7G446780	Unnamed__4	CTCC	575	4	-	Petroselinum hortense
Csa7G446780	Unnamed__4	CTCC	953	4	-	Petroselinum hortense
Csa7G446780	Unnamed__4	CTCC	1049	4	-	Petroselinum hortense
Csa7G446780	Unnamed__4	CTCC	1107	4	-	Petroselinum hortense
Csa7G446780	Unnamed__4	CTCC	1250	4	-	Petroselinum hortense
Csa7G446780	Unnamed__4	CTCC	1393	4	-	Petroselinum hortense
Csa7G446780	LTR	CCGAAA	1246	6	-	Hordeum vulgare	cis-acting element involved in low-temperature responsiveness
Csa7G446780	MYB	TAACCA	167	6	-	Arabidopsis thaliana
Csa7G446780	MYB	CAACCA	358	6	+	Arabidopsis thaliana
Csa7G446780	MYB	CAACCA	491	6	-	Arabidopsis thaliana
Csa7G446780	Myc	TCTCTTA	982	7	-	Arabidopsis thaliana
Csa7G446780	TATC-box	TATCCCA	917	7	+	Oryza sativa	cis-acting element involved in gibberellin-responsiveness
Csa7G446780	TCA-element	CCATCTTTTT	361	9	+	Nicotiana tabacum	cis-acting element involved in salicylic acid responsiveness
Csa7G446780	MYC	CATGTG	511	6	+	Arabidopsis thaliana
Csa7G446780	MYC	CATTTG	1388	6	-	Arabidopsis thaliana
Csa7G446780	TGA-element	AACGAC	73	6	+	Brassica oleracea	auxin-responsive element
Csa7G446780	TGA-element	AACGAC	113	6	-	Brassica oleracea	auxin-responsive element
Csa7G446780	ABRE	ACGTG	1	5	+	Arabidopsis thaliana	cis-acting element involved in the abscisic acid responsiveness
Csa6G052130	W box	TTGACC	927	6	+	Arabidopsis thaliana
Csa6G052130	W box	TTGACC	1486	6	+	Arabidopsis thaliana
Csa6G052130	MYB-like sequence	TAACCA	469	6	+	Arabidopsis thaliana
Csa6G052130	MYB-like sequence	TAACCA	840	6	+	Arabidopsis thaliana
Csa6G052130	WUN-motif	AAATTACT	1294	8	-	Nicotiana glutinosa
Csa6G052130	WUN-motif	TTATTACAT	1312	9	-	Nicotiana glutinosa
Csa6G052130	AT~TATA-box	TATATA	836	6	-	Arabidopsis thaliana
Csa6G052130	STRE	AGGGG	485	5	-	Arabidopsis thaliana
Csa6G052130	STRE	AGGGG	1333	5	+	Arabidopsis thaliana
Csa6G052130	AAGAA-motif	gGTAAAGAAA	464	9	-	Avena sativa
Csa6G052130	AE-box	AGAAACTT	411	8	+	Arabidopsis thaliana	part of a module for light response
Csa6G052130	AE-box	AGAAACTT	1466	8	-	Arabidopsis thaliana	part of a module for light response
Csa6G052130	CAAT-box	CAAT	20	4	-	Nicotiana glutinosa
Csa6G052130	CAAT-box	CAAAT	61	5	-	Pisum sativum	common cis-acting element in promoter and enhancer regions
Csa6G052130	CAAT-box	CAAT	146	4	-	Nicotiana glutinosa
Csa6G052130	CAAT-box	CAAAT	204	5	+	Pisum sativum	common cis-acting element in promoter and enhancer regions
Csa6G052130	CAAT-box	CAAT	215	4	-	Nicotiana glutinosa
Csa6G052130	CAAT-box	CCCAATTT	312	8	-	Arabidopsis thaliana	common cis-acting element in promoter and enhancer regions
Csa6G052130	CAAT-box	CCAAT	314	5	-	Arabidopsis thaliana	common cis-acting element in promoter and enhancer regions
Csa6G052130	CAAT-box	CAAT	332	4	-	Nicotiana glutinosa
Csa6G052130	CAAT-box	CAAT	389	4	-	Nicotiana glutinosa
Csa6G052130	CAAT-box	CAAT	492	4	+	Nicotiana glutinosa
Csa6G052130	CAAT-box	CAAT	513	4	+	Nicotiana glutinosa
Csa6G052130	CAAT-box	CAAAT	564	5	+	Pisum sativum	common cis-acting element in promoter and enhancer regions
Csa6G052130	CAAT-box	CAAT	597	4	-	Nicotiana glutinosa
Csa6G052130	CAAT-box	CAAAT	605	5	-	Pisum sativum	common cis-acting element in promoter and enhancer regions
Csa6G052130	CAAT-box	CAAAT	737	5	+	Pisum sativum	common cis-acting element in promoter and enhancer regions
Csa6G052130	CAAT-box	CAAAT	770	5	+	Pisum sativum	common cis-acting element in promoter and enhancer regions
Csa6G052130	CAAT-box	CAAAT	820	5	+	Pisum sativum	common cis-acting element in promoter and enhancer regions
Csa6G052130	CAAT-box	CAAT	845	4	-	Nicotiana glutinosa
Csa6G052130	CAAT-box	CAAAT	860	5	-	Pisum sativum	common cis-acting element in promoter and enhancer regions
Csa6G052130	CAAT-box	CCAAT	883	5	-	Arabidopsis thaliana	common cis-acting element in promoter and enhancer regions
Csa6G052130	CAAT-box	CAAT	939	4	-	Nicotiana glutinosa
Csa6G052130	CAAT-box	CCAAT	1006	5	+	Arabidopsis thaliana	common cis-acting element in promoter and enhancer regions
Csa6G052130	CAAT-box	CAAT	1007	4	+	Nicotiana glutinosa
Csa6G052130	CAAT-box	CAAT	1028	4	-	Nicotiana glutinosa
Csa6G052130	CAAT-box	CAAT	1040	4	+	Nicotiana glutinosa
Csa6G052130	CAAT-box	CAAT	1046	4	+	Nicotiana glutinosa
Csa6G052130	CAAT-box	CAAT	1077	4	+	Nicotiana glutinosa
Csa6G052130	CAAT-box	CAAT	1097	4	-	Nicotiana glutinosa
Csa6G052130	CAAT-box	CCAAT	1116	5	+	Arabidopsis thaliana	common cis-acting element in promoter and enhancer regions
Csa6G052130	CAAT-box	CAAT	1117	4	+	Nicotiana glutinosa
Csa6G052130	CAAT-box	CAAAT	1135	5	+	Pisum sativum	common cis-acting element in promoter and enhancer regions
Csa6G052130	CAAT-box	CAAAT	1138	5	-	Pisum sativum	common cis-acting element in promoter and enhancer regions
Csa6G052130	CAAT-box	CAAAT	1174	5	+	Pisum sativum	common cis-acting element in promoter and enhancer regions
Csa6G052130	CAAT-box	CAAT	1182	4	+	Nicotiana glutinosa
Csa6G052130	CAAT-box	CAAAT	1187	5	+	Pisum sativum	common cis-acting element in promoter and enhancer regions
Csa6G052130	CAAT-box	CAAT	1238	4	+	Nicotiana glutinosa
Csa6G052130	CAAT-box	CAAT	1272	4	-	Nicotiana glutinosa
Csa6G052130	CAAT-box	CAAAT	1298	5	-	Pisum sativum	common cis-acting element in promoter and enhancer regions
Csa6G052130	CAAT-box	CAAAT	1306	5	-	Pisum sativum	common cis-acting element in promoter and enhancer regions
Csa6G052130	CAAT-box	CAAT	1367	4	-	Nicotiana glutinosa
Csa6G052130	CAAT-box	CAAAT	1378	5	+	Pisum sativum	common cis-acting element in promoter and enhancer regions
Csa6G052130	CAAT-box	CAAAT	1388	5	+	Pisum sativum	common cis-acting element in promoter and enhancer regions
Csa6G052130	CAAT-box	CAAAT	1403	5	+	Pisum sativum	common cis-acting element in promoter and enhancer regions
Csa6G052130	CAAT-box	CAAT	1462	4	-	Nicotiana glutinosa
Csa6G052130	CAAT-box	CAAT	1485	4	-	Nicotiana glutinosa
Csa6G052130	Myb	CAACTG	53	6	+	Arabidopsis thaliana
Csa6G052130	TATA	TATAAAAT	43	8	-	Arabidopsis thaliana
Csa6G052130	TATA	TATAAAAT	383	8	+	Arabidopsis thaliana
Csa6G052130	AP-1	TGAGTTAG	775	8	-	Arabidopsis thaliana
Csa6G052130	GT1-motif	GGTTAA	468	6	-	Arabidopsis thaliana	light responsive element
Csa6G052130	MRE	AACCTAA	636	7	+	Petroselinum crispum	MYB binding site involved in light responsiveness
Csa6G052130	ARE	AAACCA	885	6	-	Zea mays	cis-acting regulatory element essential for the anaerobic induction
Csa6G052130	TATA-box	TATAA	5	5	-	Arabidopsis thaliana	core promoter element around -30 of transcription start
Csa6G052130	TATA-box	TATA	6	4	+	Arabidopsis thaliana	core promoter element around -30 of transcription start
Csa6G052130	TATA-box	TATAAAA	44	7	-	Pisum sativum	core promoter element around -30 of transcription start
Csa6G052130	TATA-box	TATAAA	45	6	-	Helianthus annuus	core promoter element around -30 of transcription start
Csa6G052130	TATA-box	TATAA	46	5	-	Arabidopsis thaliana	core promoter element around -30 of transcription start
Csa6G052130	TATA-box	TATA	47	4	+	Arabidopsis thaliana	core promoter element around -30 of transcription start
Csa6G052130	TATA-box	TATA	383	4	+	Arabidopsis thaliana	core promoter element around -30 of transcription start
Csa6G052130	TATA-box	TATTTAAA	792	8	-	Arabidopsis thaliana	core promoter element around -30 of transcription start
Csa6G052130	TATA-box	TACAAAA	809	7	+	Oryza sativa	core promoter element around -30 of transcription start
Csa6G052130	TATA-box	ATATAT	835	6	-	Brassica napus	core promoter element around -30 of transcription start
Csa6G052130	TATA-box	TATATA	836	6	-	Arabidopsis thaliana	core promoter element around -30 of transcription start
Csa6G052130	TATA-box	ATATAA	837	6	+	Brassica oleracea	core promoter element around -30 of transcription start
Csa6G052130	TATA-box	TATA	838	4	-	Arabidopsis thaliana	core promoter element around -30 of transcription start
Csa6G052130	TATA-box	TATA	936	4	-	Arabidopsis thaliana	core promoter element around -30 of transcription start
Csa6G052130	TATA-box	TACATAAA	945	8	-	Oryza sativa	core promoter element around -30 of transcription start
Csa6G052130	TATA-box	TATAAATA	1032	8	-	Daucus carota	core promoter element around -30 of transcription start
Csa6G052130	TATA-box	TATAAAT	1033	7	-	Brassica juncea	core promoter element around -30 of transcription start
Csa6G052130	TATA-box	TATAAA	1034	6	-	Helianthus annuus	core promoter element around -30 of transcription start
Csa6G052130	TATA-box	TATAA	1035	5	-	Arabidopsis thaliana	core promoter element around -30 of transcription start
Csa6G052130	TATA-box	TATA	1036	4	-	Arabidopsis thaliana	core promoter element around -30 of transcription start
Csa6G052130	TATA-box	TATA	1265	4	-	Arabidopsis thaliana	core promoter element around -30 of transcription start
Csa6G052130	Unnamed__4	CTCC	99	4	-	Petroselinum hortense
Csa6G052130	Unnamed__4	CTCC	318	4	-	Petroselinum hortense
Csa6G052130	Unnamed__4	CTCC	591	4	-	Petroselinum hortense
Csa6G052130	Unnamed__4	CTCC	1385	4	+	Petroselinum hortense
Csa6G052130	LTR	CCGAAA	179	6	-	Hordeum vulgare	cis-acting element involved in low-temperature responsiveness
Csa6G052130	MYB	TAACCA	469	6	+	Arabidopsis thaliana
Csa6G052130	MYB	TAACCA	840	6	+	Arabidopsis thaliana
Csa6G052130	MBS	CAACTG	53	6	+	Arabidopsis thaliana	MYB binding site involved in drought-inducibility
Csa6G052130	TATC-box	TATCCCA	270	7	-	Oryza sativa	cis-acting element involved in gibberellin-responsiveness
Csa6G052130	MYC	CATTTG	204	6	-	Arabidopsis thaliana
Csa6G052130	MYC	CATTTG	1378	6	-	Arabidopsis thaliana
Csa6G052130	ABRE	TACGGTC	209	7	-	Arabidopsis thaliana	cis-acting element involved in the abscisic acid responsiveness
Csa6G338050	ACE	CTAACGTATT	687	9	-	Petroselinum crispum	cis-acting element involved in light responsiveness
Csa6G338050	ERE	ATTTTAAA	1149	8	+	Nicotiana glutinos
Csa6G338050	MYB-like sequence	TAACCA	550	6	+	Arabidopsis thaliana
Csa6G338050	MYB-like sequence	TAACCA	1142	6	-	Arabidopsis thaliana
Csa6G338050	re2f-1	GCGGGAAA	1420	8	-	Oryza sativa
Csa6G338050	CGTCA-motif	CGTCA	703	5	+	Hordeum vulgare	cis-acting regulatory element involved in the MeJA-responsiveness
Csa6G338050	CCGTCC-box	CCGTCC	1448	6	-	Petroselinum hortense
Csa6G338050	CCGTCC-box	CCGTCC	1455	6	-	Petroselinum hortense
Csa6G338050	CAT-box	GCCACT	1432	6	-	Arabidopsis thaliana	cis-acting regulatory element related to meristem expression
Csa6G338050	as-1	TGACG	703	5	-	Arabidopsis thaliana
Csa6G338050	A-box	CCGTCC	1448	6	-	Petroselinum crispum	cis-acting regulatory element
Csa6G338050	A-box	CCGTCC	1455	6	-	Petroselinum crispum	cis-acting regulatory element
Csa6G338050	AAGAA-motif	GAAAGAA	1318	7	+	Avena sativa
Csa6G338050	AAGAA-motif	GAAAGAA	1322	7	+	Avena sativa
Csa6G338050	TCA	TCATCTTCAT	1014	9	+	Pisum sativum
Csa6G338050	Unnamed__1	CGTGG	753	5	+	Zea mays
Csa6G338050	Unnamed__1	CGTGG	788	5	-	Zea mays
Csa6G338050	AE-box	AGAAACAA	1335	8	+	Arabidopsis thaliana	part of a module for light response
Csa6G338050	Box 4	ATTAAT	610	6	+	Petroselinum crispum	part of a conserved DNA module involved in light responsiveness
Csa6G338050	TGACG-motif	TGACG	703	5	-	Hordeum vulgare	cis-acting regulatory element involved in the MeJA-responsiveness
Csa6G338050	TATA	TATAAAAT	1240	8	-	Arabidopsis thaliana
Csa6G338050	TATA	TATAAAAT	1260	8	+	Arabidopsis thaliana
Csa6G338050	Unnamed__2	AACCTAACCT	1089	9	-	Petroselinum hortense
Csa6G338050	TATC-box	TATCCCA	641	7	-	Oryza sativa	cis-acting element involved in gibberellin-responsiveness
Csa6G338050	TATC-box	TATCCCA	670	7	+	Oryza sativa	cis-acting element involved in gibberellin-responsiveness
Csa6G338050	MYC	CATTTG	72	6	+	Arabidopsis thaliana
Csa6G338050	MYC	CATTTG	1042	6	-	Arabidopsis thaliana
Csa6G338050	MYC	CATTTG	1465	6	+	Arabidopsis thaliana
Csa6G338050	Sp1	GGGCGG	1441	6	+	Oryza sativa	light responsive element
Csa6G338050	STRE	AGGGG	1384	5	-	Arabidopsis thaliana
Csa6G338050	Myb	TAACTG	925	6	+	Arabidopsis thaliana
Csa6G338050	GCN4_motif	TGAGTCA	536	7	-	Oryza sativa	cis-regulatory element involved in endosperm expression
Csa6G338050	CAAT-box	CAAAT	73	5	-	Pisum sativum	common cis-acting element in promoter and enhancer regions
Csa6G338050	CAAT-box	CAAT	124	4	+	Nicotiana glutinosa
Csa6G338050	CAAT-box	CAAT	314	4	+	Nicotiana glutinosa
Csa6G338050	CAAT-box	CAAAT	352	5	+	Pisum sativum	common cis-acting element in promoter and enhancer regions
Csa6G338050	CAAT-box	CAAT	497	4	+	Nicotiana glutinosa
Csa6G338050	CAAT-box	CAAAT	533	5	-	Pisum sativum	common cis-acting element in promoter and enhancer regions
Csa6G338050	CAAT-box	CAAT	591	4	+	Nicotiana glutinosa
Csa6G338050	CAAT-box	CAAT	597	4	+	Nicotiana glutinosa
Csa6G338050	CAAT-box	CAAT	608	4	+	Nicotiana glutinosa
Csa6G338050	CAAT-box	CAAT	666	4	+	Nicotiana glutinosa
Csa6G338050	CAAT-box	CAAT	709	4	+	Nicotiana glutinosa
Csa6G338050	CAAT-box	CAAT	734	4	-	Nicotiana glutinosa
Csa6G338050	CAAT-box	CAAT	769	4	+	Nicotiana glutinosa
Csa6G338050	CAAT-box	CAAAT	842	5	+	Pisum sativum	common cis-acting element in promoter and enhancer regions
Csa6G338050	CAAT-box	CAAT	879	4	+	Nicotiana glutinosa
Csa6G338050	CAAT-box	CAAT	885	4	+	Nicotiana glutinosa
Csa6G338050	CAAT-box	CAAT	1036	4	+	Nicotiana glutinosa
Csa6G338050	CAAT-box	CAAAT	1042	5	+	Pisum sativum	common cis-acting element in promoter and enhancer regions
Csa6G338050	CAAT-box	CAAT	1128	4	-	Nicotiana glutinosa
Csa6G338050	CAAT-box	CCCAATTT	1158	8	-	Arabidopsis thaliana	common cis-acting element in promoter and enhancer regions
Csa6G338050	CAAT-box	CCAAT	1160	5	-	Arabidopsis thaliana	common cis-acting element in promoter and enhancer regions
Csa6G338050	CAAT-box	CAAT	1233	4	-	Nicotiana glutinosa
Csa6G338050	CAAT-box	CAAAT	1300	5	+	Pisum sativum	common cis-acting element in promoter and enhancer regions
Csa6G338050	CAAT-box	CAAAT	1340	5	+	Pisum sativum	common cis-acting element in promoter and enhancer regions
Csa6G338050	CAAT-box	CAAT	1351	4	-	Nicotiana glutinosa
Csa6G338050	CAAT-box	CAAAT	1358	5	-	Pisum sativum	common cis-acting element in promoter and enhancer regions
Csa6G338050	CAAT-box	CAAAT	1466	5	-	Pisum sativum	common cis-acting element in promoter and enhancer regions
Csa6G338050	G-Box	CACGTGAAA	748	9	-	Pisum sativum	cis-acting regulatory element involved in light responsiveness
Csa6G338050	G-Box	CACGTG	751	6	-	Pisum sativum	cis-acting regulatory element involved in light responsiveness
Csa6G338050	G-box	CACGTG	751	6	-	Arabidopsis thaliana	cis-acting regulatory element involved in light responsiveness
Csa6G338050	CCGTCC motif	CCGTCC	1448	6	-	Nicotiana tabacum
Csa6G338050	CCGTCC motif	CCGTCC	1455	6	-	Nicotiana tabacum
Csa6G338050	MRE	AACCTAA	1092	7	-	Petroselinum crispum	MYB binding site involved in light responsiveness
Csa6G338050	Unnamed__4	CTCC	77	4	-	Petroselinum hortense
Csa6G338050	Unnamed__4	CTCC	233	4	+	Petroselinum hortense
Csa6G338050	Unnamed__4	CTCC	505	4	+	Petroselinum hortense
Csa6G338050	Unnamed__4	CTCC	792	4	-	Petroselinum hortense
Csa6G338050	Unnamed__4	CTCC	950	4	+	Petroselinum hortense
Csa6G338050	Unnamed__4	CTCC	963	4	+	Petroselinum hortense
Csa6G338050	Unnamed__4	CTCC	1382	4	+	Petroselinum hortense
Csa6G338050	TATA-box	TATAAA	45	6	-	Helianthus annuus	core promoter element around -30 of transcription start
Csa6G338050	TATA-box	TATAA	46	5	-	Arabidopsis thaliana	core promoter element around -30 of transcription start
Csa6G338050	TATA-box	TATA	47	4	+	Arabidopsis thaliana	core promoter element around -30 of transcription start
Csa6G338050	TATA-box	ATATAT	147	6	+	Brassica napus	core promoter element around -30 of transcription start
Csa6G338050	TATA-box	TATA	148	4	+	Arabidopsis thaliana	core promoter element around -30 of transcription start
Csa6G338050	TATA-box	TATAAGAA	405	8	-	Zea mays	core promoter element around -30 of transcription start
Csa6G338050	TATA-box	TATAA	408	5	-	Arabidopsis thaliana	core promoter element around -30 of transcription start
Csa6G338050	TATA-box	TATA	409	4	+	Arabidopsis thaliana	core promoter element around -30 of transcription start
Csa6G338050	TATA-box	ATATAA	413	6	+	Brassica oleracea	core promoter element around -30 of transcription start
Csa6G338050	TATA-box	TATA	414	4	+	Arabidopsis thaliana	core promoter element around -30 of transcription start
Csa6G338050	TATA-box	TATA	428	4	+	Arabidopsis thaliana	core promoter element around -30 of transcription start
Csa6G338050	TATA-box	ATATAT	499	6	+	Brassica napus	core promoter element around -30 of transcription start
Csa6G338050	TATA-box	TATA	500	4	+	Arabidopsis thaliana	core promoter element around -30 of transcription start
Csa6G338050	TATA-box	TATA	814	4	-	Arabidopsis thaliana	core promoter element around -30 of transcription start
Csa6G338050	TATA-box	TAAAGATT	817	8	-	Arabidopsis thaliana	core promoter element around -30 of transcription start
Csa6G338050	TATA-box	TATA	941	4	-	Arabidopsis thaliana	core promoter element around -30 of transcription start
Csa6G338050	TATA-box	TATAA	1145	5	-	Arabidopsis thaliana	core promoter element around -30 of transcription start
Csa6G338050	TATA-box	TATA	1146	4	-	Arabidopsis thaliana	core promoter element around -30 of transcription start
Csa6G338050	TATA-box	TATAAATA	1184	8	-	Daucus carota	core promoter element around -30 of transcription start
Csa6G338050	TATA-box	TATAAAT	1185	7	-	Brassica juncea	core promoter element around -30 of transcription start
Csa6G338050	TATA-box	TATAAA	1186	6	-	Helianthus annuus	core promoter element around -30 of transcription start
Csa6G338050	TATA-box	TATAA	1187	5	-	Arabidopsis thaliana	core promoter element around -30 of transcription start
Csa6G338050	TATA-box	TATA	1188	4	-	Arabidopsis thaliana	core promoter element around -30 of transcription start
Csa6G338050	TATA-box	ATATAA	1203	6	+	Brassica oleracea	core promoter element around -30 of transcription start
Csa6G338050	TATA-box	TATA	1204	4	-	Arabidopsis thaliana	core promoter element around -30 of transcription start
Csa6G338050	TATA-box	TATAAAA	1241	7	-	Pisum sativum	core promoter element around -30 of transcription start
Csa6G338050	TATA-box	TATAAA	1242	6	-	Helianthus annuus	core promoter element around -30 of transcription start
Csa6G338050	TATA-box	TATAA	1243	5	-	Arabidopsis thaliana	core promoter element around -30 of transcription start
Csa6G338050	TATA-box	TATA	1244	4	-	Arabidopsis thaliana	core promoter element around -30 of transcription start
Csa6G338050	TATA-box	TATAAAA	1257	7	-	Pisum sativum	core promoter element around -30 of transcription start
Csa6G338050	TATA-box	TATAAA	1258	6	-	Helianthus annuus	core promoter element around -30 of transcription start
Csa6G338050	TATA-box	TATAA	1259	5	-	Arabidopsis thaliana	core promoter element around -30 of transcription start
Csa6G338050	TATA-box	TATA	1260	4	-	Arabidopsis thaliana	core promoter element around -30 of transcription start
Csa6G338050	TATA-box	TATA	1311	4	-	Arabidopsis thaliana	core promoter element around -30 of transcription start
Csa6G338050	TATA-box	TATA	1394	4	-	Arabidopsis thaliana	core promoter element around -30 of transcription start
Csa6G338050	TATA-box	TATTTAAA	1477	8	+	Arabidopsis thaliana	core promoter element around -30 of transcription start
Csa6G338050	ARE	AAACCA	358	6	-	Zea mays	cis-acting regulatory element essential for the anaerobic induction
Csa6G338050	ARE	AAACCA	785	6	+	Zea mays	cis-acting regulatory element essential for the anaerobic induction
Csa6G338050	MYB	TAACCA	550	6	+	Arabidopsis thaliana
Csa6G338050	MYB	TAACCA	1142	6	-	Arabidopsis thaliana
Csa6G338050	chs-CMA2a	TCACTTGA	212	8	-	Petroselinum crispum	part of a light responsive element
Csa6G338050	TGA-element	AACGAC	874	6	+	Brassica oleracea	auxin-responsive element
Csa6G338050	TCT-motif	TCTTAC	1222	6	+	Arabidopsis thaliana	part of a light responsive element
Csa6G338050	ABRE	CACGTG	751	6	-	Arabidopsis thaliana	cis-acting element involved in the abscisic acid responsiveness
Csa6G338050	ABRE	ACGTG	752	5	+	Arabidopsis thaliana	cis-acting element involved in the abscisic acid responsiveness
Csa6G516770	ERE	ATTTTAAA	1254	8	-	Nicotiana glutinos
Csa6G516770	ERE	ATTTCATA	1433	8	-	Nicotiana glutinos
Csa6G516770	CCGTCC-box	CCGTCC	739	6	+	Petroselinum hortense
Csa6G516770	CCGTCC-box	CCGTCC	750	6	-	Petroselinum hortense
Csa6G516770	A-box	CCGTCC	739	6	+	Petroselinum crispum	cis-acting regulatory element
Csa6G516770	A-box	CCGTCC	750	6	-	Petroselinum crispum	cis-acting regulatory element
Csa6G516770	AAGAA-motif	GAAAGAA	1090	7	-	Avena sativa
Csa6G516770	TCA	TCATCTTCAT	1345	9	+	Pisum sativum
Csa6G516770	Unnamed__1	CGTGG	60	5	-	Zea mays
Csa6G516770	Unnamed__1	CGTGG	661	5	+	Zea mays
Csa6G516770	Unnamed__1	GCCACGTGGC	707	9	+	Petunia sp.
Csa6G516770	Unnamed__1	CGTGG	708	5	-	Zea mays
Csa6G516770	Unnamed__1	CGTGG	711	5	+	Zea mays
Csa6G516770	Unnamed__1	CGTGG	823	5	-	Zea mays
Csa6G516770	Unnamed__1	CGTGG	826	5	+	Zea mays
Csa6G516770	Unnamed__1	CGTGG	1271	5	+	Zea mays
Csa6G516770	I-box	AAGATAAGGCT	70	10	+	Gossypium hirsutum	part of a light responsive element
Csa6G516770	Box 4	ATTAAT	310	6	+	Petroselinum crispum	part of a conserved DNA module involved in light responsiveness
Csa6G516770	Box 4	ATTAAT	337	6	+	Petroselinum crispum	part of a conserved DNA module involved in light responsiveness
Csa6G516770	Box 4	ATTAAT	628	6	+	Petroselinum crispum	part of a conserved DNA module involved in light responsiveness
Csa6G516770	Box 4	ATTAAT	635	6	+	Petroselinum crispum	part of a conserved DNA module involved in light responsiveness
Csa6G516770	Box 4	ATTAAT	904	6	-	Petroselinum crispum	part of a conserved DNA module involved in light responsiveness
Csa6G516770	Box 4	ATTAAT	1439	6	-	Petroselinum crispum	part of a conserved DNA module involved in light responsiveness
Csa6G516770	TATA	TATAAAAT	328	8	-	Arabidopsis thaliana
Csa6G516770	Unnamed__2	CCCCGG	845	6	+	Zea mays
Csa6G516770	Unnamed__2	CCCCGG	854	6	-	Zea mays
Csa6G516770	ABRE2	CCACGTGG	708	8	+	Zea mays
Csa6G516770	ABRE2	CCACGTGG	823	8	-	Zea mays
Csa6G516770	WRE3	CCACCT	483	6	-	Pisum sativum
Csa6G516770	MYC	CATTTG	672	6	-	Arabidopsis thaliana
Csa6G516770	MYC	CAATTG	1024	6	-	Arabidopsis thaliana
Csa6G516770	MYC	CAATTG	1030	6	-	Arabidopsis thaliana
Csa6G516770	MYC	CAATTG	1036	6	-	Arabidopsis thaliana
Csa6G516770	MYC	CATTTG	1198	6	-	Arabidopsis thaliana
Csa6G516770	W box	TTGACC	289	6	+	Arabidopsis thaliana
Csa6G516770	chs-CMA1a	TTACTTAA	321	8	-	Daucus carota	part of a light responsive element
Csa6G516770	WUN-motif	AAATTACT	324	8	-	Nicotiana glutinosa
Csa6G516770	AT-rich sequence	TAAAATACT	1256	9	+	Pisum sativum	element for maximal elicitor-mediated activation (2copies)
Csa6G516770	AT~TATA-box	TATATA	236	6	+	Arabidopsis thaliana
Csa6G516770	AT~TATA-box	TATATAAA	330	8	-	Arabidopsis thaliana
Csa6G516770	AT~TATA-box	TATATA	332	6	+	Arabidopsis thaliana
Csa6G516770	AT~TATA-box	TATATA	909	6	-	Arabidopsis thaliana
Csa6G516770	STRE	AGGGG	928	5	-	Arabidopsis thaliana
Csa6G516770	CAAT-box	CAAT	200	4	+	Nicotiana glutinosa
Csa6G516770	CAAT-box	CAAT	288	4	-	Nicotiana glutinosa
Csa6G516770	CAAT-box	CAAT	295	4	-	Nicotiana glutinosa
Csa6G516770	CAAT-box	CAAT	350	4	+	Nicotiana glutinosa
Csa6G516770	CAAT-box	CAAT	356	4	+	Nicotiana glutinosa
Csa6G516770	CAAT-box	CAAAT	388	5	+	Pisum sativum	common cis-acting element in promoter and enhancer regions
Csa6G516770	CAAT-box	CAAAT	433	5	-	Pisum sativum	common cis-acting element in promoter and enhancer regions
Csa6G516770	CAAT-box	CAAT	471	4	-	Nicotiana glutinosa
Csa6G516770	CAAT-box	CAAT	599	4	+	Nicotiana glutinosa
Csa6G516770	CAAT-box	CCAAT	612	5	-	Arabidopsis thaliana	common cis-acting element in promoter and enhancer regions
Csa6G516770	CAAT-box	CAAAT	672	5	+	Pisum sativum	common cis-acting element in promoter and enhancer regions
Csa6G516770	CAAT-box	CAAAT	720	5	-	Pisum sativum	common cis-acting element in promoter and enhancer regions
Csa6G516770	CAAT-box	CAAT	887	4	-	Nicotiana glutinosa
Csa6G516770	CAAT-box	CAAAT	1006	5	+	Pisum sativum	common cis-acting element in promoter and enhancer regions
Csa6G516770	CAAT-box	CAAT	1024	4	+	Nicotiana glutinosa
Csa6G516770	CAAT-box	CAAT	1026	4	-	Nicotiana glutinosa
Csa6G516770	CAAT-box	CAAT	1030	4	+	Nicotiana glutinosa
Csa6G516770	CAAT-box	CAAT	1032	4	-	Nicotiana glutinosa
Csa6G516770	CAAT-box	CAAT	1036	4	+	Nicotiana glutinosa
Csa6G516770	CAAT-box	CAAT	1038	4	-	Nicotiana glutinosa
Csa6G516770	CAAT-box	CAAT	1045	4	+	Nicotiana glutinosa
Csa6G516770	CAAT-box	CAAT	1051	4	-	Nicotiana glutinosa
Csa6G516770	CAAT-box	CCAAT	1061	5	+	Arabidopsis thaliana	common cis-acting element in promoter and enhancer regions
Csa6G516770	CAAT-box	CAAT	1062	4	+	Nicotiana glutinosa
Csa6G516770	CAAT-box	CCAAT	1099	5	+	Arabidopsis thaliana	common cis-acting element in promoter and enhancer regions
Csa6G516770	CAAT-box	CAAT	1100	4	+	Nicotiana glutinosa
Csa6G516770	CAAT-box	CAAT	1124	4	-	Nicotiana glutinosa
Csa6G516770	CAAT-box	CAAAT	1141	5	+	Pisum sativum	common cis-acting element in promoter and enhancer regions
Csa6G516770	CAAT-box	CAAT	1176	4	+	Nicotiana glutinosa
Csa6G516770	CAAT-box	CAAAT	1190	5	-	Pisum sativum	common cis-acting element in promoter and enhancer regions
Csa6G516770	CAAT-box	CAAAT	1198	5	+	Pisum sativum	common cis-acting element in promoter and enhancer regions
Csa6G516770	CAAT-box	CAAAT	1244	5	+	Pisum sativum	common cis-acting element in promoter and enhancer regions
Csa6G516770	CAAT-box	CAAT	1300	4	-	Nicotiana glutinosa
Csa6G516770	CAAT-box	CAAT	1356	4	+	Nicotiana glutinosa
Csa6G516770	CAAT-box	CCAAT	1366	5	-	Arabidopsis thaliana	common cis-acting element in promoter and enhancer regions
Csa6G516770	CAAT-box	CAAT	1388	4	-	Nicotiana glutinosa
Csa6G516770	CAAT-box	CAAAT	1455	5	+	Pisum sativum	common cis-acting element in promoter and enhancer regions
Csa6G516770	CAAT-box	CAAAT	1472	5	+	Pisum sativum	common cis-acting element in promoter and enhancer regions
Csa6G516770	GCN4_motif	TGAGTCA	345	7	+	Oryza sativa	cis-regulatory element involved in endosperm expression
Csa6G516770	Myb	CAACTG	1158	6	-	Arabidopsis thaliana
Csa6G516770	G-Box	CACGTT	61	6	+	Pisum sativum	cis-acting regulatory element involved in light responsiveness
Csa6G516770	G-Box	CACGTT	659	6	-	Pisum sativum	cis-acting regulatory element involved in light responsiveness
Csa6G516770	G-Box	CACGTG	709	6	+	Pisum sativum	cis-acting regulatory element involved in light responsiveness
Csa6G516770	G-Box	CACGTG	824	6	-	Pisum sativum	cis-acting regulatory element involved in light responsiveness
Csa6G516770	GATA-motif	AAGATAAGATT	70	10	+	Arabidopsis thaliana	part of a light responsive element
Csa6G516770	G-box	TAAACGTG	61	8	-	Brassica oleracea	cis-acting regulatory element involved in light responsiveness
Csa6G516770	G-box	GCCACGTGGA	707	9	-	Arabidopsis thaliana	cis-acting regulatory element involved in light responsiveness
Csa6G516770	G-box	CACGTG	709	6	+	Arabidopsis thaliana	cis-acting regulatory element involved in light responsiveness
Csa6G516770	G-box	GCCACGTGGA	822	9	-	Arabidopsis thaliana	cis-acting regulatory element involved in light responsiveness
Csa6G516770	G-box	CACGTG	824	6	-	Arabidopsis thaliana	cis-acting regulatory element involved in light responsiveness
Csa6G516770	Box II	CCACGTGGC	708	9	+	Petroselinum crispum	part of a light responsive element
Csa6G516770	CCGTCC motif	CCGTCC	739	6	+	Nicotiana tabacum
Csa6G516770	CCGTCC motif	CCGTCC	750	6	-	Nicotiana tabacum
Csa6G516770	MRE	AACCTAA	1286	7	+	Petroselinum crispum	MYB binding site involved in light responsiveness
Csa6G516770	ARE	AAACCA	141	6	+	Zea mays	cis-acting regulatory element essential for the anaerobic induction
Csa6G516770	TATA-box	ATATAA	45	6	+	Brassica oleracea	core promoter element around -30 of transcription start
Csa6G516770	TATA-box	TATA	46	4	+	Arabidopsis thaliana	core promoter element around -30 of transcription start
Csa6G516770	TATA-box	TATA	212	4	+	Arabidopsis thaliana	core promoter element around -30 of transcription start
Csa6G516770	TATA-box	TATATA	236	6	+	Arabidopsis thaliana	core promoter element around -30 of transcription start
Csa6G516770	TATA-box	ATATAT	237	6	+	Brassica napus	core promoter element around -30 of transcription start
Csa6G516770	TATA-box	TATA	238	4	+	Arabidopsis thaliana	core promoter element around -30 of transcription start
Csa6G516770	TATA-box	TATAA	284	5	-	Arabidopsis thaliana	core promoter element around -30 of transcription start
Csa6G516770	TATA-box	TATA	285	4	+	Arabidopsis thaliana	core promoter element around -30 of transcription start
Csa6G516770	TATA-box	ATATAA	314	6	+	Brassica oleracea	core promoter element around -30 of transcription start
Csa6G516770	TATA-box	TATA	315	4	+	Arabidopsis thaliana	core promoter element around -30 of transcription start
Csa6G516770	TATA-box	TATAAAA	329	7	-	Pisum sativum	core promoter element around -30 of transcription start
Csa6G516770	TATA-box	TATAAA	330	6	-	Helianthus annuus	core promoter element around -30 of transcription start
Csa6G516770	TATA-box	TATATAA	331	7	-	Arabidopsis thaliana	core promoter element around -30 of transcription start
Csa6G516770	TATA-box	TATATA	332	6	+	Arabidopsis thaliana	core promoter element around -30 of transcription start
Csa6G516770	TATA-box	ATATAT	333	6	+	Brassica napus	core promoter element around -30 of transcription start
Csa6G516770	TATA-box	TATA	334	4	+	Arabidopsis thaliana	core promoter element around -30 of transcription start
Csa6G516770	TATA-box	TATTTAAA	359	8	+	Arabidopsis thaliana	core promoter element around -30 of transcription start
Csa6G516770	TATA-box	TACATAAA	411	8	-	Oryza sativa	core promoter element around -30 of transcription start
Csa6G516770	TATA-box	TATAA	466	5	-	Arabidopsis thaliana	core promoter element around -30 of transcription start
Csa6G516770	TATA-box	TATA	467	4	+	Arabidopsis thaliana	core promoter element around -30 of transcription start
Csa6G516770	TATA-box	TATA	503	4	+	Arabidopsis thaliana	core promoter element around -30 of transcription start
Csa6G516770	TATA-box	ATATAT	576	6	+	Brassica napus	core promoter element around -30 of transcription start
Csa6G516770	TATA-box	TATA	577	4	+	Arabidopsis thaliana	core promoter element around -30 of transcription start
Csa6G516770	TATA-box	ccTATAAAaa	685	9	-	Arabidopsis thaliana	core promoter element around -30 of transcription start
Csa6G516770	TATA-box	ATATAA	803	6	+	Brassica oleracea	core promoter element around -30 of transcription start
Csa6G516770	TATA-box	TATA	804	4	-	Arabidopsis thaliana	core promoter element around -30 of transcription start
Csa6G516770	TATA-box	ATATAT	908	6	-	Brassica napus	core promoter element around -30 of transcription start
Csa6G516770	TATA-box	TATATA	909	6	-	Arabidopsis thaliana	core promoter element around -30 of transcription start
Csa6G516770	TATA-box	ATATAT	910	6	-	Brassica napus	core promoter element around -30 of transcription start
Csa6G516770	TATA-box	TATA	911	4	-	Arabidopsis thaliana	core promoter element around -30 of transcription start
Csa6G516770	TATA-box	TATAA	932	5	-	Arabidopsis thaliana	core promoter element around -30 of transcription start
Csa6G516770	TATA-box	TATA	933	4	-	Arabidopsis thaliana	core promoter element around -30 of transcription start
Csa6G516770	TATA-box	TAAAGATT	988	8	-	Arabidopsis thaliana	core promoter element around -30 of transcription start
Csa6G516770	TATA-box	TATAAA	992	6	-	Helianthus annuus	core promoter element around -30 of transcription start
Csa6G516770	TATA-box	TATAA	993	5	-	Arabidopsis thaliana	core promoter element around -30 of transcription start
Csa6G516770	TATA-box	TATA	994	4	-	Arabidopsis thaliana	core promoter element around -30 of transcription start
Csa6G516770	TATA-box	ATATAT	1183	6	-	Brassica napus	core promoter element around -30 of transcription start
Csa6G516770	TATA-box	TATA	1184	4	-	Arabidopsis thaliana	core promoter element around -30 of transcription start
Csa6G516770	TATA-box	TATTTAAA	1252	8	+	Arabidopsis thaliana	core promoter element around -30 of transcription start
Csa6G516770	TATA-box	TATTTAAA	1313	8	+	Arabidopsis thaliana	core promoter element around -30 of transcription start
Csa6G516770	TATA-box	TAAAGATT	1327	8	-	Arabidopsis thaliana	core promoter element around -30 of transcription start
Csa6G516770	TATA-box	TATAA	1403	5	-	Arabidopsis thaliana	core promoter element around -30 of transcription start
Csa6G516770	TATA-box	TATA	1404	4	-	Arabidopsis thaliana	core promoter element around -30 of transcription start
Csa6G516770	TATA-box	ATTATA	1429	6	+	Brassica napus	core promoter element around -30 of transcription start
Csa6G516770	TATA-box	TATAA	1430	5	-	Arabidopsis thaliana	core promoter element around -30 of transcription start
Csa6G516770	TATA-box	TATA	1431	4	-	Arabidopsis thaliana	core promoter element around -30 of transcription start
Csa6G516770	Unnamed__4	CTCC	582	4	-	Petroselinum hortense
Csa6G516770	Unnamed__4	CTCC	705	4	+	Petroselinum hortense
Csa6G516770	Unnamed__4	CTCC	850	4	-	Petroselinum hortense
Csa6G516770	Unnamed__4	CTCC	923	4	+	Petroselinum hortense
Csa6G516770	Unnamed__4	CTCC	1017	4	-	Petroselinum hortense
Csa6G516770	Unnamed__4	CTCC	1059	4	+	Petroselinum hortense
Csa6G516770	Myc	TCTCTTA	5	7	+	Arabidopsis thaliana
Csa6G516770	MBS	CAACTG	1158	6	-	Arabidopsis thaliana	MYB binding site involved in drought-inducibility
Csa6G516770	GC-motif	CCCCCG	855	6	-	Zea mays	enhancer-like element involved in anoxic specific inducibility
Csa6G516770	TCA-element	CCATCTTTTT	681	9	+	Nicotiana tabacum	cis-acting element involved in salicylic acid responsiveness
Csa6G516770	TCA-element	TCAGAAGAGG	835	9	-	Brassica oleracea	cis-acting element involved in salicylic acid responsiveness
Csa6G516770	TCT-motif	TCTTAC	152	6	+	Arabidopsis thaliana	part of a light responsive element
Csa6G516770	ABRE	ACGTG	61	5	-	Arabidopsis thaliana	cis-acting element involved in the abscisic acid responsiveness
Csa6G516770	ABRE	ACGTG	660	5	+	Arabidopsis thaliana	cis-acting element involved in the abscisic acid responsiveness
Csa6G516770	ABRE	CACGTG	709	6	+	Arabidopsis thaliana	cis-acting element involved in the abscisic acid responsiveness
Csa6G516770	ABRE	ACGTG	710	5	+	Arabidopsis thaliana	cis-acting element involved in the abscisic acid responsiveness
Csa6G516770	ABRE	CACGTG	824	6	-	Arabidopsis thaliana	cis-acting element involved in the abscisic acid responsiveness
Csa6G516770	ABRE	ACGTG	825	5	+	Arabidopsis thaliana	cis-acting element involved in the abscisic acid responsiveness
Csa6G516770	ATCT-motif	AATCTAATCC	1286	9	+	Pisum sativum	part of a conserved DNA module involved in light responsiveness
Csa5G550210	ERE	ATTTTAAA	68	8	+	Nicotiana glutinos
Csa5G550210	ERE	ATTTTAAA	332	8	-	Nicotiana glutinos
Csa5G550210	ERE	ATTTTAAA	852	8	+	Nicotiana glutinos
Csa5G550210	ERE	ATTTTAAA	909	8	-	Nicotiana glutinos
Csa5G550210	ERE	ATTTTAAA	1217	8	+	Nicotiana glutinos
Csa5G550210	MYB-like sequence	TAACCA	1153	6	-	Arabidopsis thaliana
Csa5G550210	CGTCA-motif	CGTCA	1477	5	+	Hordeum vulgare	cis-acting regulatory element involved in the MeJA-responsiveness
Csa5G550210	as-1	TGACG	1477	5	-	Arabidopsis thaliana
Csa5G550210	TCA	TCATCTTCAT	14	9	-	Pisum sativum
Csa5G550210	TCA	TCATCTTCAT	985	9	-	Pisum sativum
Csa5G550210	Box 4	ATTAAT	554	6	+	Petroselinum crispum	part of a conserved DNA module involved in light responsiveness
Csa5G550210	Box 4	ATTAAT	1044	6	-	Petroselinum crispum	part of a conserved DNA module involved in light responsiveness
Csa5G550210	circadian	CAAAGATATC	1173	9	-	Lycopersicon esculentum	cis-acting regulatory element involved in circadian control
Csa5G550210	TGACG-motif	TGACG	1477	5	-	Hordeum vulgare	cis-acting regulatory element involved in the MeJA-responsiveness
Csa5G550210	Unnamed__2	AACCTAACCT	862	10	-	Petroselinum hortense
Csa5G550210	LAMP-element	CTTTATCA	488	8	+	Pisum sativum	part of a light responsive element
Csa5G550210	CCAAT-box	CAACGG	1491	6	+	Hordeum vulgare	MYBHv1 binding site
Csa5G550210	MYC	CATTTG	953	6	+	Arabidopsis thaliana
Csa5G550210	MYC	CATTTG	1371	6	+	Arabidopsis thaliana
Csa5G550210	Unnamed__6	taTAAATATct	296	10	+	Zea mays
Csa5G550210	WUN-motif	TTATTACAT	7	9	+	Nicotiana glutinosa
Csa5G550210	ABRE3a	TACGTG	1002	6	+	Zea mays
Csa5G550210	AT~TATA-box	TATATA	1292	6	-	Arabidopsis thaliana
Csa5G550210	AT~TATA-box	TATATA	1294	6	-	Arabidopsis thaliana
Csa5G550210	AT~TATA-box	TATATA	1296	6	-	Arabidopsis thaliana
Csa5G550210	AT~TATA-box	TATATA	1298	6	-	Arabidopsis thaliana
Csa5G550210	AT~TATA-box	TATATA	1300	6	-	Arabidopsis thaliana
Csa5G550210	MYB recognition site	CCGTTG	1491	6	-	Arabidopsis thaliana
Csa5G550210	CAAT-box	CAAAT	120	5	+	Pisum sativum	common cis-acting element in promoter and enhancer regions
Csa5G550210	CAAT-box	CAAT	231	4	+	Nicotiana glutinosa
Csa5G550210	CAAT-box	CAAAT	289	5	+	Pisum sativum	common cis-acting element in promoter and enhancer regions
Csa5G550210	CAAT-box	CAAT	320	4	-	Nicotiana glutinosa
Csa5G550210	CAAT-box	CAAT	389	4	-	Nicotiana glutinosa
Csa5G550210	CAAT-box	CAAT	505	4	-	Nicotiana glutinosa
Csa5G550210	CAAT-box	CAAT	522	4	-	Nicotiana glutinosa
Csa5G550210	CAAT-box	CAAT	570	4	+	Nicotiana glutinosa
Csa5G550210	CAAT-box	CAAT	677	4	-	Nicotiana glutinosa
Csa5G550210	CAAT-box	CAAT	725	4	+	Nicotiana glutinosa
Csa5G550210	CAAT-box	CAAT	770	4	+	Nicotiana glutinosa
Csa5G550210	CAAT-box	CAAT	775	4	+	Nicotiana glutinosa
Csa5G550210	CAAT-box	CAAAT	792	5	+	Pisum sativum	common cis-acting element in promoter and enhancer regions
Csa5G550210	CAAT-box	CAAAT	815	5	+	Pisum sativum	common cis-acting element in promoter and enhancer regions
Csa5G550210	CAAT-box	CAAAT	892	5	-	Pisum sativum	common cis-acting element in promoter and enhancer regions
Csa5G550210	CAAT-box	CCCAATTT	913	8	-	Arabidopsis thaliana	common cis-acting element in promoter and enhancer regions
Csa5G550210	CAAT-box	CCAAT	915	5	-	Arabidopsis thaliana	common cis-acting element in promoter and enhancer regions
Csa5G550210	CAAT-box	CAAAT	932	5	-	Pisum sativum	common cis-acting element in promoter and enhancer regions
Csa5G550210	CAAT-box	CAAT	943	4	-	Nicotiana glutinosa
Csa5G550210	CAAT-box	CAAAT	954	5	-	Pisum sativum	common cis-acting element in promoter and enhancer regions
Csa5G550210	CAAT-box	CAAT	1029	4	-	Nicotiana glutinosa
Csa5G550210	CAAT-box	CAAT	1080	4	+	Nicotiana glutinosa
Csa5G550210	CAAT-box	CAAAT	1372	5	-	Pisum sativum	common cis-acting element in promoter and enhancer regions
Csa5G550210	CAAT-box	CAAAT	1381	5	+	Pisum sativum	common cis-acting element in promoter and enhancer regions
Csa5G550210	CAAT-box	CCAAT	1384	5	-	Arabidopsis thaliana	common cis-acting element in promoter and enhancer regions
Csa5G550210	CAAT-box	CAAAT	1393	5	-	Pisum sativum	common cis-acting element in promoter and enhancer regions
Csa5G550210	CAAT-box	CAAAT	1458	5	+	Pisum sativum	common cis-acting element in promoter and enhancer regions
Csa5G550210	CAAT-box	CAAT	1469	4	-	Nicotiana glutinosa
Csa5G550210	GCN4_motif	TGAGTCA	446	7	-	Oryza sativa	cis-regulatory element involved in endosperm expression
Csa5G550210	Myb	CAACTG	719	6	+	Arabidopsis thaliana
Csa5G550210	GATA-motif	GATAGGG	112	7	+	Pisum sativum	part of a light responsive element
Csa5G550210	GATA-motif	GATAGGA	381	7	+	Arabidopsis thaliana	part of a light responsive element
Csa5G550210	G-box	TACGTG	1002	6	+	Arabidopsis thaliana	cis-acting regulatory element involved in light responsiveness
Csa5G550210	GT1-motif	GGTTAA	563	6	+	Arabidopsis thaliana	light responsive element
Csa5G550210	GT1-motif	GGTTAA	706	6	+	Arabidopsis thaliana	light responsive element
Csa5G550210	GT1-motif	GGTTAA	868	6	+	Arabidopsis thaliana	light responsive element
Csa5G550210	GT1-motif	GGTTAA	1154	6	+	Arabidopsis thaliana	light responsive element
Csa5G550210	MRE	AACCTAA	860	7	-	Petroselinum crispum	MYB binding site involved in light responsiveness
Csa5G550210	MRE	AACCTAA	865	7	-	Petroselinum crispum	MYB binding site involved in light responsiveness
Csa5G550210	ARE	AAACCA	1386	6	-	Zea mays	cis-acting regulatory element essential for the anaerobic induction
Csa5G550210	TATA-box	TATTTAAA	70	8	-	Arabidopsis thaliana	core promoter element around -30 of transcription start
Csa5G550210	TATA-box	ATATAT	75	6	+	Brassica napus	core promoter element around -30 of transcription start
Csa5G550210	TATA-box	TATA	76	4	+	Arabidopsis thaliana	core promoter element around -30 of transcription start
Csa5G550210	TATA-box	ATATAA	128	6	+	Brassica oleracea	core promoter element around -30 of transcription start
Csa5G550210	TATA-box	TATA	129	4	+	Arabidopsis thaliana	core promoter element around -30 of transcription start
Csa5G550210	TATA-box	TATAAA	174	6	-	Helianthus annuus	core promoter element around -30 of transcription start
Csa5G550210	TATA-box	TATAA	175	5	-	Arabidopsis thaliana	core promoter element around -30 of transcription start
Csa5G550210	TATA-box	TATA	176	4	+	Arabidopsis thaliana	core promoter element around -30 of transcription start
Csa5G550210	TATA-box	TACAAAA	184	7	+	Oryza sativa	core promoter element around -30 of transcription start
Csa5G550210	TATA-box	TACAAAA	222	7	-	Oryza sativa	core promoter element around -30 of transcription start
Csa5G550210	TATA-box	TATACA	225	6	-	Helianthus annuus	core promoter element around -30 of transcription start
Csa5G550210	TATA-box	TATA	227	4	+	Arabidopsis thaliana	core promoter element around -30 of transcription start
Csa5G550210	TATA-box	TATAAAA	256	7	-	Pisum sativum	core promoter element around -30 of transcription start
Csa5G550210	TATA-box	TATAAA	257	6	-	Helianthus annuus	core promoter element around -30 of transcription start
Csa5G550210	TATA-box	TATAA	258	5	-	Arabidopsis thaliana	core promoter element around -30 of transcription start
Csa5G550210	TATA-box	TATA	259	4	+	Arabidopsis thaliana	core promoter element around -30 of transcription start
Csa5G550210	TATA-box	TATTTAAA	296	8	-	Arabidopsis thaliana	core promoter element around -30 of transcription start
Csa5G550210	TATA-box	ccTATAAAaa	306	9	-	Arabidopsis thaliana	core promoter element around -30 of transcription start
Csa5G550210	TATA-box	TATAAAA	307	7	-	Pisum sativum	core promoter element around -30 of transcription start
Csa5G550210	TATA-box	TATAAA	308	6	-	Helianthus annuus	core promoter element around -30 of transcription start
Csa5G550210	TATA-box	TATAA	309	5	-	Arabidopsis thaliana	core promoter element around -30 of transcription start
Csa5G550210	TATA-box	TATA	310	4	+	Arabidopsis thaliana	core promoter element around -30 of transcription start
Csa5G550210	TATA-box	TATA	345	4	+	Arabidopsis thaliana	core promoter element around -30 of transcription start
Csa5G550210	TATA-box	TATATTTATATTT	422	12	+	Avena sativa	core promoter element around -30 of transcription start
Csa5G550210	TATA-box	TATAAAT	425	7	-	Brassica juncea	core promoter element around -30 of transcription start
Csa5G550210	TATA-box	TATAAA	426	6	-	Helianthus annuus	core promoter element around -30 of transcription start
Csa5G550210	TATA-box	TATAA	427	5	-	Arabidopsis thaliana	core promoter element around -30 of transcription start
Csa5G550210	TATA-box	TATA	428	4	+	Arabidopsis thaliana	core promoter element around -30 of transcription start
Csa5G550210	TATA-box	TATTTAAA	430	8	+	Arabidopsis thaliana	core promoter element around -30 of transcription start
Csa5G550210	TATA-box	TATA	549	4	+	Arabidopsis thaliana	core promoter element around -30 of transcription start
Csa5G550210	TATA-box	TATA	591	4	+	Arabidopsis thaliana	core promoter element around -30 of transcription start
Csa5G550210	TATA-box	ATATAA	713	6	+	Brassica oleracea	core promoter element around -30 of transcription start
Csa5G550210	TATA-box	TATA	714	4	+	Arabidopsis thaliana	core promoter element around -30 of transcription start
Csa5G550210	TATA-box	TAAAGATT	737	8	+	Arabidopsis thaliana	core promoter element around -30 of transcription start
Csa5G550210	TATA-box	TATAA	1069	5	-	Arabidopsis thaliana	core promoter element around -30 of transcription start
Csa5G550210	TATA-box	TATA	1070	4	-	Arabidopsis thaliana	core promoter element around -30 of transcription start
Csa5G550210	TATA-box	TATAAAA	1094	7	-	Pisum sativum	core promoter element around -30 of transcription start
Csa5G550210	TATA-box	TATAAA	1095	6	-	Helianthus annuus	core promoter element around -30 of transcription start
Csa5G550210	TATA-box	TATAA	1096	5	-	Arabidopsis thaliana	core promoter element around -30 of transcription start
Csa5G550210	TATA-box	TATA	1097	4	-	Arabidopsis thaliana	core promoter element around -30 of transcription start
Csa5G550210	TATA-box	TATAAAT	1124	7	-	Brassica juncea	core promoter element around -30 of transcription start
Csa5G550210	TATA-box	TATAAA	1125	6	-	Helianthus annuus	core promoter element around -30 of transcription start
Csa5G550210	TATA-box	TATAA	1126	5	-	Arabidopsis thaliana	core promoter element around -30 of transcription start
Csa5G550210	TATA-box	TATA	1127	4	-	Arabidopsis thaliana	core promoter element around -30 of transcription start
Csa5G550210	TATA-box	ATATAT	1160	6	-	Brassica napus	core promoter element around -30 of transcription start
Csa5G550210	TATA-box	TATA	1161	4	-	Arabidopsis thaliana	core promoter element around -30 of transcription start
Csa5G550210	TATA-box	TATTTAAA	1163	8	+	Arabidopsis thaliana	core promoter element around -30 of transcription start
Csa5G550210	TATA-box	TATAAA	1199	6	-	Helianthus annuus	core promoter element around -30 of transcription start
Csa5G550210	TATA-box	TATAA	1200	5	-	Arabidopsis thaliana	core promoter element around -30 of transcription start
Csa5G550210	TATA-box	TATA	1201	4	-	Arabidopsis thaliana	core promoter element around -30 of transcription start
Csa5G550210	TATA-box	ATATAT	1272	6	-	Brassica napus	core promoter element around -30 of transcription start
Csa5G550210	TATA-box	TATA	1273	4	-	Arabidopsis thaliana	core promoter element around -30 of transcription start
Csa5G550210	TATA-box	TATAAAA	1279	7	-	Pisum sativum	core promoter element around -30 of transcription start
Csa5G550210	TATA-box	TATAAA	1280	6	-	Helianthus annuus	core promoter element around -30 of transcription start
Csa5G550210	TATA-box	TATAA	1281	5	-	Arabidopsis thaliana	core promoter element around -30 of transcription start
Csa5G550210	TATA-box	TATA	1282	4	-	Arabidopsis thaliana	core promoter element around -30 of transcription start
Csa5G550210	TATA-box	TATATTTATATTT	1289	12	-	Avena sativa	core promoter element around -30 of transcription start
Csa5G550210	TATA-box	ATATAT	1291	6	-	Brassica napus	core promoter element around -30 of transcription start
Csa5G550210	TATA-box	TATATA	1292	6	-	Arabidopsis thaliana	core promoter element around -30 of transcription start
Csa5G550210	TATA-box	ATATAT	1293	6	-	Brassica napus	core promoter element around -30 of transcription start
Csa5G550210	TATA-box	TATATA	1294	6	-	Arabidopsis thaliana	core promoter element around -30 of transcription start
Csa5G550210	TATA-box	ATATAT	1295	6	-	Brassica napus	core promoter element around -30 of transcription start
Csa5G550210	TATA-box	TATATA	1296	6	-	Arabidopsis thaliana	core promoter element around -30 of transcription start
Csa5G550210	TATA-box	ATATAT	1297	6	-	Brassica napus	core promoter element around -30 of transcription start
Csa5G550210	TATA-box	TATATA	1298	6	-	Arabidopsis thaliana	core promoter element around -30 of transcription start
Csa5G550210	TATA-box	ATATAT	1299	6	-	Brassica napus	core promoter element around -30 of transcription start
Csa5G550210	TATA-box	TATATA	1300	6	-	Arabidopsis thaliana	core promoter element around -30 of transcription start
Csa5G550210	TATA-box	ATATAA	1301	6	+	Brassica oleracea	core promoter element around -30 of transcription start
Csa5G550210	TATA-box	TATA	1302	4	-	Arabidopsis thaliana	core promoter element around -30 of transcription start
Csa5G550210	TATA-box	ATATAT	1450	6	-	Brassica napus	core promoter element around -30 of transcription start
Csa5G550210	TATA-box	TATA	1451	4	-	Arabidopsis thaliana	core promoter element around -30 of transcription start
Csa5G550210	Unnamed__4	CTCC	385	4	-	Petroselinum hortense
Csa5G550210	ABRE4	CACGTA	1002	6	-	Zea mays
Csa5G550210	MYB	TAACCA	1153	6	-	Arabidopsis thaliana
Csa5G550210	MBS	CAACTG	719	6	+	Arabidopsis thaliana	MYB binding site involved in drought-inducibility
Csa5G550210	TCT-motif	TCTTAC	236	6	-	Arabidopsis thaliana	part of a light responsive element
Csa5G550210	TCT-motif	TCTTAC	821	6	-	Arabidopsis thaliana	part of a light responsive element
Csa5G550210	ABRE	ACGTG	1003	5	+	Arabidopsis thaliana	cis-acting element involved in the abscisic acid responsiveness
Csa5G550230	ACE	CTAACGTATT	1470	9	-	Petroselinum crispum	cis-acting element involved in light responsiveness
Csa5G550230	MYB-like sequence	TAACCA	724	6	+	Arabidopsis thaliana
Csa5G550230	CGTCA-motif	CGTCA	849	5	-	Hordeum vulgare	cis-acting regulatory element involved in the MeJA-responsiveness
Csa5G550230	as-1	TGACG	849	5	+	Arabidopsis thaliana
Csa5G550230	3-AF1 binding site	TAAGAGAGGAA	863	10	+	Solanum tuberosum	light responsive element
Csa5G550230	AAGAA-motif	GAAAGAA	57	7	+	Avena sativa
Csa5G550230	AAGAA-motif	GAAAGAA	217	7	+	Avena sativa
Csa5G550230	AAGAA-motif	GAAAGAA	1015	7	-	Avena sativa
Csa5G550230	Unnamed__1	CGTGG	115	5	+	Zea mays
Csa5G550230	AE-box	AGAAACTT	223	8	+	Arabidopsis thaliana	part of a module for light response
Csa5G550230	AE-box	AGAAACAA	1353	8	+	Arabidopsis thaliana	part of a module for light response
Csa5G550230	TGACG-motif	TGACG	849	5	+	Hordeum vulgare	cis-acting regulatory element involved in the MeJA-responsiveness
Csa5G550230	Unnamed__2	CCCCGG	1490	6	-	Zea mays
Csa5G550230	MYC	CATGTG	19	6	-	Arabidopsis thaliana
Csa5G550230	MYC	CATGTG	973	6	+	Arabidopsis thaliana
Csa5G550230	W box	TTGACC	284	6	+	Arabidopsis thaliana
Csa5G550230	Unnamed__6	taTAAATATct	262	10	-	Zea mays
Csa5G550230	chs-CMA1a	TTACTTAA	187	8	-	Daucus carota	part of a light responsive element
Csa5G550230	AT~TATA-box	TATATA	261	6	+	Arabidopsis thaliana
Csa5G550230	AT~TATA-box	TATATA	922	6	-	Arabidopsis thaliana
Csa5G550230	TC-rich repeats	ATTCTCTAAC	195	9	-	Nicotiana tabacum	cis-acting element involved in defense and stress responsiveness
Csa5G550230	CAAT-box	CAAAT	82	5	+	Pisum sativum	common cis-acting element in promoter and enhancer regions
Csa5G550230	CAAT-box	CAAT	299	4	+	Nicotiana glutinosa
Csa5G550230	CAAT-box	CAAT	332	4	-	Nicotiana glutinosa
Csa5G550230	CAAT-box	CCAAT	382	5	-	Arabidopsis thaliana	common cis-acting element in promoter and enhancer regions
Csa5G550230	CAAT-box	CAAT	566	4	-	Nicotiana glutinosa
Csa5G550230	CAAT-box	CAAT	617	4	+	Nicotiana glutinosa
Csa5G550230	CAAT-box	CAAAT	659	5	-	Pisum sativum	common cis-acting element in promoter and enhancer regions
Csa5G550230	CAAT-box	CAAAT	696	5	-	Pisum sativum	common cis-acting element in promoter and enhancer regions
Csa5G550230	CAAT-box	CCAAT	761	5	+	Arabidopsis thaliana	common cis-acting element in promoter and enhancer regions
Csa5G550230	CAAT-box	CAAT	762	4	+	Nicotiana glutinosa
Csa5G550230	CAAT-box	CAAAT	764	5	-	Pisum sativum	common cis-acting element in promoter and enhancer regions
Csa5G550230	CAAT-box	CAAAT	844	5	+	Pisum sativum	common cis-acting element in promoter and enhancer regions
Csa5G550230	CAAT-box	CAAT	847	4	-	Nicotiana glutinosa
Csa5G550230	CAAT-box	CAAT	909	4	+	Nicotiana glutinosa
Csa5G550230	CAAT-box	CAAT	946	4	-	Nicotiana glutinosa
Csa5G550230	CAAT-box	CAAAT	1152	5	-	Pisum sativum	common cis-acting element in promoter and enhancer regions
Csa5G550230	CAAT-box	CCAAT	1180	5	-	Arabidopsis thaliana	common cis-acting element in promoter and enhancer regions
Csa5G550230	CAAT-box	CAAT	1224	4	-	Nicotiana glutinosa
Csa5G550230	CAAT-box	CAAT	1267	4	+	Nicotiana glutinosa
Csa5G550230	CAAT-box	CAAT	1284	4	-	Nicotiana glutinosa
Csa5G550230	CAAT-box	CAAAT	1317	5	+	Pisum sativum	common cis-acting element in promoter and enhancer regions
Csa5G550230	Myb	CAACTG	31	6	+	Arabidopsis thaliana
Csa5G550230	G-Box	CACGTG	113	6	+	Pisum sativum	cis-acting regulatory element involved in light responsiveness
Csa5G550230	G-box	CACGTG	113	6	+	Arabidopsis thaliana	cis-acting regulatory element involved in light responsiveness
Csa5G550230	GT1-motif	GGTTAAT	722	7	-	Avena sativa	light responsive element
Csa5G550230	GT1-motif	GGTTAA	723	6	-	Arabidopsis thaliana	light responsive element
Csa5G550230	DRE1	ACCGAGA	431	7	-	Zea mays
Csa5G550230	ARE	AAACCA	758	6	+	Zea mays	cis-acting regulatory element essential for the anaerobic induction
Csa5G550230	TATA-box	TATAAAT	132	7	-	Brassica juncea	core promoter element around -30 of transcription start
Csa5G550230	TATA-box	TATAAA	133	6	-	Helianthus annuus	core promoter element around -30 of transcription start
Csa5G550230	TATA-box	TATAA	134	5	-	Arabidopsis thaliana	core promoter element around -30 of transcription start
Csa5G550230	TATA-box	TATA	135	4	+	Arabidopsis thaliana	core promoter element around -30 of transcription start
Csa5G550230	TATA-box	TATA	207	4	+	Arabidopsis thaliana	core promoter element around -30 of transcription start
Csa5G550230	TATA-box	TATATAA	260	7	-	Arabidopsis thaliana	core promoter element around -30 of transcription start
Csa5G550230	TATA-box	TATATA	261	6	+	Arabidopsis thaliana	core promoter element around -30 of transcription start
Csa5G550230	TATA-box	ATATAT	262	6	+	Brassica napus	core promoter element around -30 of transcription start
Csa5G550230	TATA-box	TATA	263	4	+	Arabidopsis thaliana	core promoter element around -30 of transcription start
Csa5G550230	TATA-box	TATAAATA	265	8	-	Daucus carota	core promoter element around -30 of transcription start
Csa5G550230	TATA-box	TATAAAT	266	7	-	Brassica juncea	core promoter element around -30 of transcription start
Csa5G550230	TATA-box	TATAAA	267	6	-	Helianthus annuus	core promoter element around -30 of transcription start
Csa5G550230	TATA-box	TATAA	268	5	-	Arabidopsis thaliana	core promoter element around -30 of transcription start
Csa5G550230	TATA-box	TATA	269	4	+	Arabidopsis thaliana	core promoter element around -30 of transcription start
Csa5G550230	TATA-box	TATA	573	4	+	Arabidopsis thaliana	core promoter element around -30 of transcription start
Csa5G550230	TATA-box	ATTATA	715	6	+	Brassica napus	core promoter element around -30 of transcription start
Csa5G550230	TATA-box	TATAA	716	5	-	Arabidopsis thaliana	core promoter element around -30 of transcription start
Csa5G550230	TATA-box	TATA	717	4	+	Arabidopsis thaliana	core promoter element around -30 of transcription start
Csa5G550230	TATA-box	TATATA	922	6	-	Arabidopsis thaliana	core promoter element around -30 of transcription start
Csa5G550230	TATA-box	TATA	924	4	-	Arabidopsis thaliana	core promoter element around -30 of transcription start
Csa5G550230	TATA-box	TATA	943	4	-	Arabidopsis thaliana	core promoter element around -30 of transcription start
Csa5G550230	TATA-box	TATACA	1034	6	-	Helianthus annuus	core promoter element around -30 of transcription start
Csa5G550230	TATA-box	TATA	1036	4	-	Arabidopsis thaliana	core promoter element around -30 of transcription start
Csa5G550230	TATA-box	TACAAAA	1247	7	-	Oryza sativa	core promoter element around -30 of transcription start
Csa5G550230	TATA-box	TATAA	1343	5	-	Arabidopsis thaliana	core promoter element around -30 of transcription start
Csa5G550230	TATA-box	TATA	1344	4	-	Arabidopsis thaliana	core promoter element around -30 of transcription start
Csa5G550230	Unnamed__4	CTCC	492	4	-	Petroselinum hortense
Csa5G550230	Unnamed__4	CTCC	750	4	+	Petroselinum hortense
Csa5G550230	Unnamed__4	CTCC	1183	4	-	Petroselinum hortense
Csa5G550230	MYB	TAACCA	724	6	+	Arabidopsis thaliana
Csa5G550230	MYB	CAACCA	753	6	+	Arabidopsis thaliana
Csa5G550230	MYB	CAACCA	966	6	-	Arabidopsis thaliana
Csa5G550230	Myc	TCTCTTA	196	7	-	Arabidopsis thaliana
Csa5G550230	MBS	CAACTG	31	6	+	Arabidopsis thaliana	MYB binding site involved in drought-inducibility
Csa5G550230	GC-motif	CCCCCG	1491	6	-	Zea mays	enhancer-like element involved in anoxic specific inducibility
Csa5G550230	TCT-motif	TCTTAC	195	6	-	Arabidopsis thaliana	part of a light responsive element
Csa5G550230	TCT-motif	TCTTAC	888	6	+	Arabidopsis thaliana	part of a light responsive element
Csa5G550230	ABRE	CACGTG	113	6	+	Arabidopsis thaliana	cis-acting element involved in the abscisic acid responsiveness
Csa5G550230	ABRE	ACGTG	114	5	+	Arabidopsis thaliana	cis-acting element involved in the abscisic acid responsiveness
Csa5G648630	ERE	ATTTTAAA	1213	8	-	Nicotiana glutinos
Csa5G648630	CGTCA-motif	CGTCA	1374	5	-	Hordeum vulgare	cis-acting regulatory element involved in the MeJA-responsiveness
Csa5G648630	as-1	TGACG	1374	5	+	Arabidopsis thaliana
Csa5G648630	AAGAA-motif	gGTAAAGAAA	1446	9	+	Avena sativa
Csa5G648630	AE-box	AGAAACTT	865	8	-	Arabidopsis thaliana	part of a module for light response
Csa5G648630	I-box	cCATATCCAAT	261	10	+	Flaveria trinervia	part of a light responsive element
Csa5G648630	Box 4	ATTAAT	1114	6	-	Petroselinum crispum	part of a conserved DNA module involved in light responsiveness
Csa5G648630	CAAT-box	CAAAT	35	5	+	Pisum sativum	common cis-acting element in promoter and enhancer regions
Csa5G648630	CAAT-box	CAAAT	51	5	-	Pisum sativum	common cis-acting element in promoter and enhancer regions
Csa5G648630	CAAT-box	CAAAT	60	5	+	Pisum sativum	common cis-acting element in promoter and enhancer regions
Csa5G648630	CAAT-box	CAAAT	66	5	+	Pisum sativum	common cis-acting element in promoter and enhancer regions
Csa5G648630	CAAT-box	CAAT	144	4	-	Nicotiana glutinosa
Csa5G648630	CAAT-box	CAAT	161	4	+	Nicotiana glutinosa
Csa5G648630	CAAT-box	CAAAT	170	5	+	Pisum sativum	common cis-acting element in promoter and enhancer regions
Csa5G648630	CAAT-box	CAAT	180	4	-	Nicotiana glutinosa
Csa5G648630	CAAT-box	CAAAT	194	5	-	Pisum sativum	common cis-acting element in promoter and enhancer regions
Csa5G648630	CAAT-box	CAAAT	203	5	-	Pisum sativum	common cis-acting element in promoter and enhancer regions
Csa5G648630	CAAT-box	CAAT	221	4	+	Nicotiana glutinosa
Csa5G648630	CAAT-box	CAAT	233	4	-	Nicotiana glutinosa
Csa5G648630	CAAT-box	CAAT	268	4	+	Nicotiana glutinosa
Csa5G648630	CAAT-box	CAAT	323	4	-	Nicotiana glutinosa
Csa5G648630	CAAT-box	CAAAT	331	5	+	Pisum sativum	common cis-acting element in promoter and enhancer regions
Csa5G648630	CAAT-box	CAAAT	518	5	+	Pisum sativum	common cis-acting element in promoter and enhancer regions
Csa5G648630	CAAT-box	CAAT	667	4	-	Nicotiana glutinosa
Csa5G648630	CAAT-box	CAAAT	724	5	-	Pisum sativum	common cis-acting element in promoter and enhancer regions
Csa5G648630	CAAT-box	CCCAATTT	729	8	+	Arabidopsis thaliana	common cis-acting element in promoter and enhancer regions
Csa5G648630	CAAT-box	CCAAT	730	5	+	Arabidopsis thaliana	common cis-acting element in promoter and enhancer regions
Csa5G648630	CAAT-box	CAAT	731	4	+	Nicotiana glutinosa
Csa5G648630	CAAT-box	CAAAT	759	5	+	Pisum sativum	common cis-acting element in promoter and enhancer regions
Csa5G648630	CAAT-box	CAAT	926	4	+	Nicotiana glutinosa
Csa5G648630	CAAT-box	CAAT	1056	4	+	Nicotiana glutinosa
Csa5G648630	CAAT-box	CAAT	1076	4	-	Nicotiana glutinosa
Csa5G648630	CAAT-box	CAAT	1195	4	+	Nicotiana glutinosa
Csa5G648630	CAAT-box	CAAAT	1279	5	-	Pisum sativum	common cis-acting element in promoter and enhancer regions
Csa5G648630	CAAT-box	CAAT	1328	4	-	Nicotiana glutinosa
Csa5G648630	CAAT-box	CAAAT	1349	5	-	Pisum sativum	common cis-acting element in promoter and enhancer regions
Csa5G648630	CAAT-box	CAAT	1389	4	+	Nicotiana glutinosa
Csa5G648630	CAAT-box	CAAT	1433	4	+	Nicotiana glutinosa
Csa5G648630	CAAT-box	CAAT	1444	4	-	Nicotiana glutinosa
Csa5G648630	CAAT-box	CAAT	1468	4	+	Nicotiana glutinosa
Csa5G648630	Myb	CAACTG	642	6	+	Arabidopsis thaliana
Csa5G648630	TGACG-motif	TGACG	1374	5	+	Hordeum vulgare	cis-acting regulatory element involved in the MeJA-responsiveness
Csa5G648630	G-box	TAACACGTAG	388	9	-	Brassica oleracea	cis-acting regulatory element involved in light responsiveness
Csa5G648630	G-box	CACGAC	553	6	+	Zea mays	cis-acting regulatory element involved in light responsiveness
Csa5G648630	CTAG-motif	ACTAGCAGAA	1029	9	-	Avena sativa
Csa5G648630	ARE	AAACCA	1318	6	+	Zea mays	cis-acting regulatory element essential for the anaerobic induction
Csa5G648630	ARE	AAACCA	1415	6	-	Zea mays	cis-acting regulatory element essential for the anaerobic induction
Csa5G648630	TATA-box	TATA	229	4	+	Arabidopsis thaliana	core promoter element around -30 of transcription start
Csa5G648630	TATA-box	TATAA	237	5	-	Arabidopsis thaliana	core promoter element around -30 of transcription start
Csa5G648630	TATA-box	TATA	238	4	+	Arabidopsis thaliana	core promoter element around -30 of transcription start
Csa5G648630	TATA-box	TATA	297	4	+	Arabidopsis thaliana	core promoter element around -30 of transcription start
Csa5G648630	TATA-box	TATA	372	4	+	Arabidopsis thaliana	core promoter element around -30 of transcription start
Csa5G648630	TATA-box	TATA	422	4	+	Arabidopsis thaliana	core promoter element around -30 of transcription start
Csa5G648630	TATA-box	ATATAT	483	6	+	Brassica napus	core promoter element around -30 of transcription start
Csa5G648630	TATA-box	TATA	484	4	+	Arabidopsis thaliana	core promoter element around -30 of transcription start
Csa5G648630	TATA-box	TATAAAT	502	7	-	Brassica juncea	core promoter element around -30 of transcription start
Csa5G648630	TATA-box	TATAAA	503	6	-	Helianthus annuus	core promoter element around -30 of transcription start
Csa5G648630	TATA-box	TATAA	504	5	-	Arabidopsis thaliana	core promoter element around -30 of transcription start
Csa5G648630	TATA-box	TATA	505	4	+	Arabidopsis thaliana	core promoter element around -30 of transcription start
Csa5G648630	TATA-box	TATAAAA	527	7	-	Pisum sativum	core promoter element around -30 of transcription start
Csa5G648630	TATA-box	TATAAA	528	6	-	Helianthus annuus	core promoter element around -30 of transcription start
Csa5G648630	TATA-box	TATAA	529	5	-	Arabidopsis thaliana	core promoter element around -30 of transcription start
Csa5G648630	TATA-box	TATA	530	4	+	Arabidopsis thaliana	core promoter element around -30 of transcription start
Csa5G648630	TATA-box	TATA	751	4	-	Arabidopsis thaliana	core promoter element around -30 of transcription start
Csa5G648630	TATA-box	TATA	822	4	-	Arabidopsis thaliana	core promoter element around -30 of transcription start
Csa5G648630	TATA-box	ATTATA	903	6	+	Brassica napus	core promoter element around -30 of transcription start
Csa5G648630	TATA-box	TATAA	904	5	-	Arabidopsis thaliana	core promoter element around -30 of transcription start
Csa5G648630	TATA-box	TATA	905	4	-	Arabidopsis thaliana	core promoter element around -30 of transcription start
Csa5G648630	TATA-box	ccTATAAAaa	930	9	-	Arabidopsis thaliana	core promoter element around -30 of transcription start
Csa5G648630	TATA-box	TATA	1027	4	-	Arabidopsis thaliana	core promoter element around -30 of transcription start
Csa5G648630	TATA-box	TATTTAAA	1047	8	-	Arabidopsis thaliana	core promoter element around -30 of transcription start
Csa5G648630	TATA-box	TACAAAA	1062	7	-	Oryza sativa	core promoter element around -30 of transcription start
Csa5G648630	TATA-box	TATACA	1065	6	-	Helianthus annuus	core promoter element around -30 of transcription start
Csa5G648630	TATA-box	TATA	1067	4	-	Arabidopsis thaliana	core promoter element around -30 of transcription start
Csa5G648630	TATA-box	TATA	1111	4	-	Arabidopsis thaliana	core promoter element around -30 of transcription start
Csa5G648630	Unnamed__4	CTCC	567	4	-	Petroselinum hortense
Csa5G648630	Unnamed__4	CTCC	829	4	-	Petroselinum hortense
Csa5G648630	Unnamed__4	CTCC	1100	4	+	Petroselinum hortense
Csa5G648630	Unnamed__4	CTCC	1344	4	+	Petroselinum hortense
Csa5G648630	Unnamed__4	CTCC	1425	4	+	Petroselinum hortense
Csa5G648630	LTR	CCGAAA	942	6	+	Hordeum vulgare	cis-acting element involved in low-temperature responsiveness
Csa5G648630	MYB	CAACCA	361	6	-	Arabidopsis thaliana
Csa5G648630	MYB	CAACAG	1460	6	-	Arabidopsis thaliana
Csa5G648630	MBS	CAACTG	642	6	+	Arabidopsis thaliana	MYB binding site involved in drought-inducibility
Csa5G648630	chs-CMA2a	TCACTTGA	710	8	+	Petroselinum crispum	part of a light responsive element
Csa5G648630	TCT-motif	TCTTAC	111	6	-	Arabidopsis thaliana	part of a light responsive element
Csa5G648630	MYC	CATTTG	50	6	+	Arabidopsis thaliana
Csa5G648630	MYC	CATTTG	66	6	-	Arabidopsis thaliana
Csa5G648630	MYC	CATTTG	1278	6	+	Arabidopsis thaliana
Csa5G648630	MYC	CATTTG	1348	6	+	Arabidopsis thaliana
Csa5G648630	Myb-binding site	CAACAG	1460	6	-	Nicotiana tabacum
Csa5G648630	RY-element	CATGCATG	623	8	+	Helianthus annuus	cis-acting regulatory element involved in seed-specific regulation
Csa4G005510	Unnamed__6	taTAAATATct	76	10	+	Zea mays
Csa4G005510	ERE	ATTTTAAA	418	8	+	Nicotiana glutinos
Csa4G005510	ERE	ATTTTAAA	427	8	+	Nicotiana glutinos
Csa4G005510	ERE	ATTTTAAA	429	8	-	Nicotiana glutinos
Csa4G005510	ERE	ATTTCATA	1336	8	+	Nicotiana glutinos
Csa4G005510	MYB-like sequence	TAACCA	269	6	+	Arabidopsis thaliana
Csa4G005510	MYB-like sequence	TAACCA	1448	6	-	Arabidopsis thaliana
Csa4G005510	ACTCATCCT sequence	ACTCATCCT	877	9	+	Arabidopsis thaliana
Csa4G005510	CCGTCC-box	CCGTCC	1106	6	+	Petroselinum hortense
Csa4G005510	CCGTCC-box	CCGTCC	1370	6	+	Petroselinum hortense
Csa4G005510	A-box	CCGTCC	1106	6	+	Petroselinum crispum	cis-acting regulatory element
Csa4G005510	A-box	CCGTCC	1370	6	+	Petroselinum crispum	cis-acting regulatory element
Csa4G005510	AT~TATA-box	TATATA	74	6	+	Arabidopsis thaliana
Csa4G005510	AT~TATA-box	TATATA	76	6	+	Arabidopsis thaliana
Csa4G005510	AT~TATA-box	TATATA	78	6	+	Arabidopsis thaliana
Csa4G005510	AT~TATA-box	TATATA	406	6	+	Arabidopsis thaliana
Csa4G005510	AT~TATA-box	TATATA	959	6	-	Arabidopsis thaliana
Csa4G005510	AT~TATA-box	TATATA	961	6	-	Arabidopsis thaliana
Csa4G005510	AT~TATA-box	TATATA	1311	6	-	Arabidopsis thaliana
Csa4G005510	STRE	AGGGG	1045	5	+	Arabidopsis thaliana
Csa4G005510	TC-rich repeats	ATTCTCTAAC	310	9	+	Nicotiana tabacum	cis-acting element involved in defense and stress responsiveness
Csa4G005510	AAGAA-motif	gGTAAAGAAA	682	9	-	Avena sativa
Csa4G005510	AAGAA-motif	GAAAGAA	934	7	-	Avena sativa
Csa4G005510	Unnamed__1	CGTGG	113	5	+	Zea mays
Csa4G005510	Box 4	ATTAAT	52	6	+	Petroselinum crispum	part of a conserved DNA module involved in light responsiveness
Csa4G005510	Box 4	ATTAAT	124	6	+	Petroselinum crispum	part of a conserved DNA module involved in light responsiveness
Csa4G005510	Box 4	ATTAAT	153	6	+	Petroselinum crispum	part of a conserved DNA module involved in light responsiveness
Csa4G005510	Box 4	ATTAAT	602	6	+	Petroselinum crispum	part of a conserved DNA module involved in light responsiveness
Csa4G005510	CAAT-box	CAAT	27	4	-	Nicotiana glutinosa
Csa4G005510	CAAT-box	CAAT	157	4	-	Nicotiana glutinosa
Csa4G005510	CAAT-box	CAAT	173	4	+	Nicotiana glutinosa
Csa4G005510	CAAT-box	CAAAT	273	5	+	Pisum sativum	common cis-acting element in promoter and enhancer regions
Csa4G005510	CAAT-box	CAAAT	278	5	-	Pisum sativum	common cis-acting element in promoter and enhancer regions
Csa4G005510	CAAT-box	CAAT	359	4	-	Nicotiana glutinosa
Csa4G005510	CAAT-box	CAAAT	369	5	+	Pisum sativum	common cis-acting element in promoter and enhancer regions
Csa4G005510	CAAT-box	CCAAT	441	5	+	Arabidopsis thaliana	common cis-acting element in promoter and enhancer regions
Csa4G005510	CAAT-box	CAAT	442	4	+	Nicotiana glutinosa
Csa4G005510	CAAT-box	CAAT	518	4	+	Nicotiana glutinosa
Csa4G005510	CAAT-box	CAAAT	530	5	+	Pisum sativum	common cis-acting element in promoter and enhancer regions
Csa4G005510	CAAT-box	CAAT	565	4	+	Nicotiana glutinosa
Csa4G005510	CAAT-box	CAAAT	571	5	-	Pisum sativum	common cis-acting element in promoter and enhancer regions
Csa4G005510	CAAT-box	CAAT	600	4	+	Nicotiana glutinosa
Csa4G005510	CAAT-box	CAAT	610	4	-	Nicotiana glutinosa
Csa4G005510	CAAT-box	CAAT	614	4	-	Nicotiana glutinosa
Csa4G005510	CAAT-box	CAAT	708	4	-	Nicotiana glutinosa
Csa4G005510	CAAT-box	CAAT	731	4	+	Nicotiana glutinosa
Csa4G005510	CAAT-box	CCAAT	820	5	+	Arabidopsis thaliana	common cis-acting element in promoter and enhancer regions
Csa4G005510	CAAT-box	CAAT	821	4	+	Nicotiana glutinosa
Csa4G005510	CAAT-box	CAAAT	823	5	-	Pisum sativum	common cis-acting element in promoter and enhancer regions
Csa4G005510	CAAT-box	CAAAT	870	5	+	Pisum sativum	common cis-acting element in promoter and enhancer regions
Csa4G005510	CAAT-box	CCAAT	904	5	-	Arabidopsis thaliana	common cis-acting element in promoter and enhancer regions
Csa4G005510	CAAT-box	CAAAT	924	5	+	Pisum sativum	common cis-acting element in promoter and enhancer regions
Csa4G005510	CAAT-box	CAAT	940	4	+	Nicotiana glutinosa
Csa4G005510	CAAT-box	CAAT	1070	4	+	Nicotiana glutinosa
Csa4G005510	CAAT-box	CCAAT	1199	5	-	Arabidopsis thaliana	common cis-acting element in promoter and enhancer regions
Csa4G005510	CAAT-box	CAAAT	1229	5	-	Pisum sativum	common cis-acting element in promoter and enhancer regions
Csa4G005510	CAAT-box	CAAT	1303	4	-	Nicotiana glutinosa
Csa4G005510	CAAT-box	CAAAT	1389	5	-	Pisum sativum	common cis-acting element in promoter and enhancer regions
Csa4G005510	CAAT-box	CAAT	1478	4	-	Nicotiana glutinosa
Csa4G005510	AC-I	(T/C)C(T/C)(C/T)ACC(T/C)ACC	37	8.5	+	Phaseolus vulgaris
Csa4G005510	TATA	TATAAAAT	702	8	+	Arabidopsis thaliana
Csa4G005510	GATA-motif	GATAGGG	851	7	-	Pisum sativum	part of a light responsive element
Csa4G005510	GT1-motif	GGTTAA	268	6	-	Arabidopsis thaliana	light responsive element
Csa4G005510	GT1-motif	GGTTAA	1449	6	+	Arabidopsis thaliana	light responsive element
Csa4G005510	CCGTCC motif	CCGTCC	1106	6	+	Nicotiana tabacum
Csa4G005510	CCGTCC motif	CCGTCC	1370	6	+	Nicotiana tabacum
Csa4G005510	WRE3	CCACCT	43	6	+	Pisum sativum
Csa4G005510	ARE	AAACCA	220	6	-	Zea mays	cis-acting regulatory element essential for the anaerobic induction
Csa4G005510	TATA-box	TATA	4	4	+	Arabidopsis thaliana	core promoter element around -30 of transcription start
Csa4G005510	TATA-box	ATATAA	11	6	+	Brassica oleracea	core promoter element around -30 of transcription start
Csa4G005510	TATA-box	TATA	12	4	+	Arabidopsis thaliana	core promoter element around -30 of transcription start
Csa4G005510	TATA-box	TATACA	72	6	-	Helianthus annuus	core promoter element around -30 of transcription start
Csa4G005510	TATA-box	TATATA	74	6	+	Arabidopsis thaliana	core promoter element around -30 of transcription start
Csa4G005510	TATA-box	ATATAT	75	6	+	Brassica napus	core promoter element around -30 of transcription start
Csa4G005510	TATA-box	TATATA	76	6	+	Arabidopsis thaliana	core promoter element around -30 of transcription start
Csa4G005510	TATA-box	ATATAT	77	6	+	Brassica napus	core promoter element around -30 of transcription start
Csa4G005510	TATA-box	TATATA	78	6	+	Arabidopsis thaliana	core promoter element around -30 of transcription start
Csa4G005510	TATA-box	ATATAT	79	6	+	Brassica napus	core promoter element around -30 of transcription start
Csa4G005510	TATA-box	TATA	80	4	+	Arabidopsis thaliana	core promoter element around -30 of transcription start
Csa4G005510	TATA-box	TATA	205	4	+	Arabidopsis thaliana	core promoter element around -30 of transcription start
Csa4G005510	TATA-box	ATATAT	209	6	+	Brassica napus	core promoter element around -30 of transcription start
Csa4G005510	TATA-box	TATA	210	4	+	Arabidopsis thaliana	core promoter element around -30 of transcription start
Csa4G005510	TATA-box	TATATA	406	6	+	Arabidopsis thaliana	core promoter element around -30 of transcription start
Csa4G005510	TATA-box	ATATAA	407	6	+	Brassica oleracea	core promoter element around -30 of transcription start
Csa4G005510	TATA-box	TATA	408	4	+	Arabidopsis thaliana	core promoter element around -30 of transcription start
Csa4G005510	TATA-box	ATATAT	606	6	+	Brassica napus	core promoter element around -30 of transcription start
Csa4G005510	TATA-box	TATA	607	4	+	Arabidopsis thaliana	core promoter element around -30 of transcription start
Csa4G005510	TATA-box	ATATAA	701	6	+	Brassica oleracea	core promoter element around -30 of transcription start
Csa4G005510	TATA-box	TATA	702	4	+	Arabidopsis thaliana	core promoter element around -30 of transcription start
Csa4G005510	TATA-box	TACAAAA	954	7	-	Oryza sativa	core promoter element around -30 of transcription start
Csa4G005510	TATA-box	TATACA	957	6	-	Helianthus annuus	core promoter element around -30 of transcription start
Csa4G005510	TATA-box	TATATA	959	6	-	Arabidopsis thaliana	core promoter element around -30 of transcription start
Csa4G005510	TATA-box	ATATAT	960	6	-	Brassica napus	core promoter element around -30 of transcription start
Csa4G005510	TATA-box	TATATA	961	6	-	Arabidopsis thaliana	core promoter element around -30 of transcription start
Csa4G005510	TATA-box	ATATAA	962	6	+	Brassica oleracea	core promoter element around -30 of transcription start
Csa4G005510	TATA-box	TATA	963	4	-	Arabidopsis thaliana	core promoter element around -30 of transcription start
Csa4G005510	TATA-box	ATATAA	967	6	+	Brassica oleracea	core promoter element around -30 of transcription start
Csa4G005510	TATA-box	TATA	968	4	-	Arabidopsis thaliana	core promoter element around -30 of transcription start
Csa4G005510	TATA-box	TATACA	975	6	-	Helianthus annuus	core promoter element around -30 of transcription start
Csa4G005510	TATA-box	TATA	977	4	-	Arabidopsis thaliana	core promoter element around -30 of transcription start
Csa4G005510	TATA-box	TATA	990	4	-	Arabidopsis thaliana	core promoter element around -30 of transcription start
Csa4G005510	TATA-box	TATA	1124	4	-	Arabidopsis thaliana	core promoter element around -30 of transcription start
Csa4G005510	TATA-box	TATACA	1309	6	-	Helianthus annuus	core promoter element around -30 of transcription start
Csa4G005510	TATA-box	TATATA	1311	6	-	Arabidopsis thaliana	core promoter element around -30 of transcription start
Csa4G005510	TATA-box	ATATAA	1312	6	+	Brassica oleracea	core promoter element around -30 of transcription start
Csa4G005510	TATA-box	TATA	1313	4	-	Arabidopsis thaliana	core promoter element around -30 of transcription start
Csa4G005510	TATA-box	TATAAA	1482	6	-	Helianthus annuus	core promoter element around -30 of transcription start
Csa4G005510	TATA-box	TATAA	1483	5	-	Arabidopsis thaliana	core promoter element around -30 of transcription start
Csa4G005510	TATA-box	TATA	1484	4	-	Arabidopsis thaliana	core promoter element around -30 of transcription start
Csa4G005510	TATA-box	TATACA	1489	6	-	Helianthus annuus	core promoter element around -30 of transcription start
Csa4G005510	TATA-box	TATA	1491	4	-	Arabidopsis thaliana	core promoter element around -30 of transcription start
Csa4G005510	TATA-box	TATACA	1495	6	-	Helianthus annuus	core promoter element around -30 of transcription start
Csa4G005510	TATA-box	TATA	1497	4	-	Arabidopsis thaliana	core promoter element around -30 of transcription start
Csa4G005510	Unnamed__4	CTCC	35	4	+	Petroselinum hortense
Csa4G005510	Unnamed__4	CTCC	551	4	+	Petroselinum hortense
Csa4G005510	Unnamed__4	CTCC	624	4	-	Petroselinum hortense
Csa4G005510	Unnamed__4	CTCC	676	4	-	Petroselinum hortense
Csa4G005510	Unnamed__4	CTCC	806	4	+	Petroselinum hortense
Csa4G005510	Unnamed__4	CTCC	809	4	+	Petroselinum hortense
Csa4G005510	Unnamed__4	CTCC	1048	4	-	Petroselinum hortense
Csa4G005510	Unnamed__4	CTCC	1188	4	+	Petroselinum hortense
Csa4G005510	Unnamed__4	CTCC	1202	4	-	Petroselinum hortense
Csa4G005510	MYB	TAACCA	269	6	+	Arabidopsis thaliana
Csa4G005510	MYB	TAACCA	1448	6	-	Arabidopsis thaliana
Csa4G005510	TATC-box	TATCCCA	338	7	+	Oryza sativa	cis-acting element involved in gibberellin-responsiveness
Csa4G005510	MYC	CATTTG	924	6	-	Arabidopsis thaliana
Csa4G289620	Unnamed__6	taTAAATATct	353	10	-	Zea mays
Csa4G289620	MYB-like sequence	TAACCA	818	6	+	Arabidopsis thaliana
Csa4G289620	AT~TATA-box	TATATAAA	1200	8	-	Arabidopsis thaliana
Csa4G289620	AT~TATA-box	TATATA	1202	6	-	Arabidopsis thaliana
Csa4G289620	3-AF1 binding site	TAAGAGAGGAA	468	10	+	Solanum tuberosum	light responsive element
Csa4G289620	AAGAA-motif	GAAAGAA	512	7	+	Avena sativa
Csa4G289620	AAGAA-motif	GAAAGAA	1353	7	-	Avena sativa
Csa4G289620	AAGAA-motif	GAAAGAA	1360	7	-	Avena sativa
Csa4G289620	GARE-motif	TCTGTTG	748	7	+	Brassica oleracea	gibberellin-responsive element
Csa4G289620	circadian	CAAAGATATC	986	9	+	Lycopersicon esculentum	cis-acting regulatory element involved in circadian control
Csa4G289620	CAAT-box	CAAAT	88	5	+	Pisum sativum	common cis-acting element in promoter and enhancer regions
Csa4G289620	CAAT-box	CCAAT	91	5	-	Arabidopsis thaliana	common cis-acting element in promoter and enhancer regions
Csa4G289620	CAAT-box	CAAT	105	4	-	Nicotiana glutinosa
Csa4G289620	CAAT-box	CAAT	175	4	-	Nicotiana glutinosa
Csa4G289620	CAAT-box	CCAAT	242	5	-	Arabidopsis thaliana	common cis-acting element in promoter and enhancer regions
Csa4G289620	CAAT-box	CAAT	372	4	-	Nicotiana glutinosa
Csa4G289620	CAAT-box	TGCCAAC	440	7	-	Petunia hybrida	common cis-acting element in promoter and enhancer regions
Csa4G289620	CAAT-box	CAAAT	448	5	-	Pisum sativum	common cis-acting element in promoter and enhancer regions
Csa4G289620	CAAT-box	CCAAT	460	5	-	Arabidopsis thaliana	common cis-acting element in promoter and enhancer regions
Csa4G289620	CAAT-box	CAAT	549	4	-	Nicotiana glutinosa
Csa4G289620	CAAT-box	CAAT	553	4	+	Nicotiana glutinosa
Csa4G289620	CAAT-box	CAAAT	555	5	-	Pisum sativum	common cis-acting element in promoter and enhancer regions
Csa4G289620	CAAT-box	CAAAT	609	5	+	Pisum sativum	common cis-acting element in promoter and enhancer regions
Csa4G289620	CAAT-box	CAAT	670	4	+	Nicotiana glutinosa
Csa4G289620	CAAT-box	CAAT	685	4	-	Nicotiana glutinosa
Csa4G289620	CAAT-box	CAAT	755	4	+	Nicotiana glutinosa
Csa4G289620	CAAT-box	CAAT	808	4	-	Nicotiana glutinosa
Csa4G289620	CAAT-box	CAAT	812	4	+	Nicotiana glutinosa
Csa4G289620	CAAT-box	CAAAT	866	5	+	Pisum sativum	common cis-acting element in promoter and enhancer regions
Csa4G289620	CAAT-box	CAAAT	914	5	+	Pisum sativum	common cis-acting element in promoter and enhancer regions
Csa4G289620	CAAT-box	CAAT	1050	4	-	Nicotiana glutinosa
Csa4G289620	CAAT-box	CAAAT	1068	5	-	Pisum sativum	common cis-acting element in promoter and enhancer regions
Csa4G289620	CAAT-box	CAAAT	1092	5	+	Pisum sativum	common cis-acting element in promoter and enhancer regions
Csa4G289620	CAAT-box	CAAAT	1103	5	+	Pisum sativum	common cis-acting element in promoter and enhancer regions
Csa4G289620	CAAT-box	CAAAT	1106	5	-	Pisum sativum	common cis-acting element in promoter and enhancer regions
Csa4G289620	CAAT-box	CAAAT	1169	5	+	Pisum sativum	common cis-acting element in promoter and enhancer regions
Csa4G289620	CAAT-box	CAAAT	1252	5	+	Pisum sativum	common cis-acting element in promoter and enhancer regions
Csa4G289620	CAAT-box	CAAAT	1278	5	+	Pisum sativum	common cis-acting element in promoter and enhancer regions
Csa4G289620	CAAT-box	CAAT	1315	4	+	Nicotiana glutinosa
Csa4G289620	CAAT-box	CAAT	1317	4	-	Nicotiana glutinosa
Csa4G289620	CAAT-box	CAAT	1371	4	+	Nicotiana glutinosa
Csa4G289620	CAAT-box	CAAT	1449	4	+	Nicotiana glutinosa
Csa4G289620	CAAT-box	CAAT	1461	4	-	Nicotiana glutinosa
Csa4G289620	Myb	CAACTG	392	6	-	Arabidopsis thaliana
Csa4G289620	TCCC-motif	TCTCCCT	418	7	-	Spinacia oleracea	part of a light responsive element
Csa4G289620	AP-1	TGAGTTAG	428	8	+	Arabidopsis thaliana
Csa4G289620	GT1-motif	GGTTAA	817	6	-	Arabidopsis thaliana	light responsive element
Csa4G289620	ARE	AAACCA	84	6	+	Zea mays	cis-acting regulatory element essential for the anaerobic induction
Csa4G289620	ARE	AAACCA	263	6	+	Zea mays	cis-acting regulatory element essential for the anaerobic induction
Csa4G289620	TATA-box	TACAAAA	77	7	+	Oryza sativa	core promoter element around -30 of transcription start
Csa4G289620	TATA-box	TATAAA	358	6	-	Helianthus annuus	core promoter element around -30 of transcription start
Csa4G289620	TATA-box	TATAA	359	5	-	Arabidopsis thaliana	core promoter element around -30 of transcription start
Csa4G289620	TATA-box	TATA	360	4	+	Arabidopsis thaliana	core promoter element around -30 of transcription start
Csa4G289620	TATA-box	TATAA	848	5	-	Arabidopsis thaliana	core promoter element around -30 of transcription start
Csa4G289620	TATA-box	TATA	849	4	-	Arabidopsis thaliana	core promoter element around -30 of transcription start
Csa4G289620	TATA-box	TATA	918	4	-	Arabidopsis thaliana	core promoter element around -30 of transcription start
Csa4G289620	TATA-box	ATTATA	944	6	+	Brassica napus	core promoter element around -30 of transcription start
Csa4G289620	TATA-box	TATAA	945	5	-	Arabidopsis thaliana	core promoter element around -30 of transcription start
Csa4G289620	TATA-box	TATA	946	4	-	Arabidopsis thaliana	core promoter element around -30 of transcription start
Csa4G289620	TATA-box	ccTATAAAaa	1006	9	+	Arabidopsis thaliana	core promoter element around -30 of transcription start
Csa4G289620	TATA-box	taTATAAAtc	1198	9	-	Arabidopsis thaliana	core promoter element around -30 of transcription start
Csa4G289620	TATA-box	TATAAAT	1199	7	-	Brassica juncea	core promoter element around -30 of transcription start
Csa4G289620	TATA-box	TATAAA	1200	6	-	Helianthus annuus	core promoter element around -30 of transcription start
Csa4G289620	TATA-box	TATATAA	1201	7	-	Arabidopsis thaliana	core promoter element around -30 of transcription start
Csa4G289620	TATA-box	TATATA	1202	6	-	Arabidopsis thaliana	core promoter element around -30 of transcription start
Csa4G289620	TATA-box	TATA	1204	4	-	Arabidopsis thaliana	core promoter element around -30 of transcription start
Csa4G289620	TATA-box	TATA	1296	4	-	Arabidopsis thaliana	core promoter element around -30 of transcription start
Csa4G289620	TATA-box	TATAAAT	1480	7	-	Brassica juncea	core promoter element around -30 of transcription start
Csa4G289620	TATA-box	TATAAA	1481	6	-	Helianthus annuus	core promoter element around -30 of transcription start
Csa4G289620	TATA-box	TATAA	1482	5	-	Arabidopsis thaliana	core promoter element around -30 of transcription start
Csa4G289620	TATA-box	TATA	1483	4	-	Arabidopsis thaliana	core promoter element around -30 of transcription start
Csa4G289620	Unnamed__4	CTCC	313	4	+	Petroselinum hortense
Csa4G289620	Unnamed__4	CTCC	383	4	-	Petroselinum hortense
Csa4G289620	Unnamed__4	CTCC	410	4	-	Petroselinum hortense
Csa4G289620	Unnamed__4	CTCC	420	4	-	Petroselinum hortense
Csa4G289620	Unnamed__4	CTCC	533	4	-	Petroselinum hortense
Csa4G289620	Unnamed__4	CTCC	640	4	+	Petroselinum hortense
Csa4G289620	Unnamed__4	CTCC	733	4	-	Petroselinum hortense
Csa4G289620	Unnamed__4	CTCC	1322	4	+	Petroselinum hortense
Csa4G289620	Unnamed__4	CTCC	1428	4	+	Petroselinum hortense
Csa4G289620	MYB	CAACCA	217	6	-	Arabidopsis thaliana
Csa4G289620	MYB	CAACAG	625	6	-	Arabidopsis thaliana
Csa4G289620	MYB	CAACAG	749	6	-	Arabidopsis thaliana
Csa4G289620	MYB	TAACCA	818	6	+	Arabidopsis thaliana
Csa4G289620	MYB	CAACCA	952	6	-	Arabidopsis thaliana
Csa4G289620	MBS	CAACTG	392	6	-	Arabidopsis thaliana	MYB binding site involved in drought-inducibility
Csa4G289620	GA-motif	ATAGATAA	1297	8	+	Arabidopsis thaliana	part of a light responsive element
Csa4G289620	TGA-element	AACGAC	1208	6	-	Brassica oleracea	auxin-responsive element
Csa4G289620	MYC	CATTTG	609	6	-	Arabidopsis thaliana
Csa4G289620	MYC	CATTTG	1278	6	-	Arabidopsis thaliana
Csa4G289620	MYC	CAATTG	1315	6	-	Arabidopsis thaliana
Csa4G289620	ATCT-motif	AATCTAATCC	1021	9	-	Pisum sativum	part of a conserved DNA module involved in light responsiveness
Csa4G289620	ATCT-motif	AATCTAATCC	1094	9	+	Pisum sativum	part of a conserved DNA module involved in light responsiveness
Csa4G289620	Myb-binding site	CAACAG	625	6	-	Nicotiana tabacum
Csa4G289620	Myb-binding site	CAACAG	749	6	-	Nicotiana tabacum
Csa4G289630	MYB-like sequence	TAACCA	489	6	-	Arabidopsis thaliana
Csa4G289630	MYB-like sequence	TAACCA	1349	6	+	Arabidopsis thaliana
Csa4G289630	MYB-like sequence	TAACCA	1415	6	-	Arabidopsis thaliana
Csa4G289630	ABRE3a	TACGTG	1291	6	+	Zea mays
Csa4G289630	AT~TATA-box	TATATAAA	1365	8	-	Arabidopsis thaliana
Csa4G289630	AT~TATA-box	TATATA	1367	6	-	Arabidopsis thaliana
Csa4G289630	TC-rich repeats	GTTTTCTTAC	437	9	-	Nicotiana tabacum	cis-acting element involved in defense and stress responsiveness
Csa4G289630	TC-rich repeats	GTTTTCTTAC	638	9	+	Nicotiana tabacum	cis-acting element involved in defense and stress responsiveness
Csa4G289630	AAGAA-motif	GAAAGAA	1176	7	-	Avena sativa
Csa4G289630	TCA	TCATCTTCAT	369	9	-	Pisum sativum
Csa4G289630	TCA	TCATCTTCAT	447	9	-	Pisum sativum
Csa4G289630	TCA	TCATCTTCAT	599	9	+	Pisum sativum
Csa4G289630	Unnamed__1	CGTGG	216	5	-	Zea mays
Csa4G289630	Box 4	ATTAAT	1189	6	-	Petroselinum crispum	part of a conserved DNA module involved in light responsiveness
Csa4G289630	Box 4	ATTAAT	1428	6	-	Petroselinum crispum	part of a conserved DNA module involved in light responsiveness
Csa4G289630	CAAT-box	CCAAT	22	5	+	Arabidopsis thaliana	common cis-acting element in promoter and enhancer regions
Csa4G289630	CAAT-box	CAAT	23	4	+	Nicotiana glutinosa
Csa4G289630	CAAT-box	CCAAT	30	5	-	Arabidopsis thaliana	common cis-acting element in promoter and enhancer regions
Csa4G289630	CAAT-box	CAAT	114	4	-	Nicotiana glutinosa
Csa4G289630	CAAT-box	CAAT	154	4	-	Nicotiana glutinosa
Csa4G289630	CAAT-box	CAAT	225	4	+	Nicotiana glutinosa
Csa4G289630	CAAT-box	CCAAT	393	5	-	Arabidopsis thaliana	common cis-acting element in promoter and enhancer regions
Csa4G289630	CAAT-box	CAAT	405	4	-	Nicotiana glutinosa
Csa4G289630	CAAT-box	CCAAT	487	5	-	Arabidopsis thaliana	common cis-acting element in promoter and enhancer regions
Csa4G289630	CAAT-box	CAAT	497	4	-	Nicotiana glutinosa
Csa4G289630	CAAT-box	CAAT	501	4	+	Nicotiana glutinosa
Csa4G289630	CAAT-box	CAAAT	503	5	-	Pisum sativum	common cis-acting element in promoter and enhancer regions
Csa4G289630	CAAT-box	CAAAT	557	5	+	Pisum sativum	common cis-acting element in promoter and enhancer regions
Csa4G289630	CAAT-box	CAAT	585	4	+	Nicotiana glutinosa
Csa4G289630	CAAT-box	CAAT	618	4	+	Nicotiana glutinosa
Csa4G289630	CAAT-box	CAAAT	710	5	-	Pisum sativum	common cis-acting element in promoter and enhancer regions
Csa4G289630	CAAT-box	CAAAT	716	5	-	Pisum sativum	common cis-acting element in promoter and enhancer regions
Csa4G289630	CAAT-box	CAAAT	722	5	-	Pisum sativum	common cis-acting element in promoter and enhancer regions
Csa4G289630	CAAT-box	CAAT	765	4	+	Nicotiana glutinosa
Csa4G289630	CAAT-box	CAAT	771	4	+	Nicotiana glutinosa
Csa4G289630	CAAT-box	CAAT	790	4	+	Nicotiana glutinosa
Csa4G289630	CAAT-box	CAAT	798	4	+	Nicotiana glutinosa
Csa4G289630	CAAT-box	CAAT	864	4	+	Nicotiana glutinosa
Csa4G289630	CAAT-box	CAAT	915	4	+	Nicotiana glutinosa
Csa4G289630	CAAT-box	CAAT	917	4	-	Nicotiana glutinosa
Csa4G289630	CAAT-box	CAAT	934	4	-	Nicotiana glutinosa
Csa4G289630	CAAT-box	CAAT	982	4	+	Nicotiana glutinosa
Csa4G289630	CAAT-box	CAAT	992	4	-	Nicotiana glutinosa
Csa4G289630	CAAT-box	CAAT	1104	4	-	Nicotiana glutinosa
Csa4G289630	CAAT-box	CAAAT	1112	5	+	Pisum sativum	common cis-acting element in promoter and enhancer regions
Csa4G289630	CAAT-box	CAAT	1128	4	+	Nicotiana glutinosa
Csa4G289630	CAAT-box	CAAAT	1132	5	+	Pisum sativum	common cis-acting element in promoter and enhancer regions
Csa4G289630	CAAT-box	CAAT	1187	4	+	Nicotiana glutinosa
Csa4G289630	CAAT-box	CAAT	1243	4	+	Nicotiana glutinosa
Csa4G289630	CAAT-box	CAAT	1248	4	+	Nicotiana glutinosa
Csa4G289630	CAAT-box	CAAT	1323	4	+	Nicotiana glutinosa
Csa4G289630	CAAT-box	CAAAT	1353	5	+	Pisum sativum	common cis-acting element in promoter and enhancer regions
Csa4G289630	CAAT-box	CAAT	1449	4	-	Nicotiana glutinosa
Csa4G289630	CAAT-box	CAAAT	1457	5	+	Pisum sativum	common cis-acting element in promoter and enhancer regions
Csa4G289630	GCN4_motif	TGAGTCA	148	7	+	Oryza sativa	cis-regulatory element involved in endosperm expression
Csa4G289630	CARE	CAACTCCC	568	8	-	Oryza sativa
Csa4G289630	GATA-motif	AAGGATAAGG	1215	9	-	Solanum tuberosum	part of a light responsive element
Csa4G289630	GATA-motif	AAGGATAAGG	1491	9	-	Solanum tuberosum	part of a light responsive element
Csa4G289630	G-box	CACGAC	217	6	+	Zea mays	cis-acting regulatory element involved in light responsiveness
Csa4G289630	G-box	TACGTG	1291	6	+	Arabidopsis thaliana	cis-acting regulatory element involved in light responsiveness
Csa4G289630	WRE3	CCACCT	855	6	-	Pisum sativum
Csa4G289630	ARE	AAACCA	260	6	-	Zea mays	cis-acting regulatory element essential for the anaerobic induction
Csa4G289630	TATA-box	TATAAA	300	6	-	Helianthus annuus	core promoter element around -30 of transcription start
Csa4G289630	TATA-box	TATAA	301	5	-	Arabidopsis thaliana	core promoter element around -30 of transcription start
Csa4G289630	TATA-box	TATA	302	4	+	Arabidopsis thaliana	core promoter element around -30 of transcription start
Csa4G289630	TATA-box	ATTATA	329	6	+	Brassica napus	core promoter element around -30 of transcription start
Csa4G289630	TATA-box	TATAA	330	5	-	Arabidopsis thaliana	core promoter element around -30 of transcription start
Csa4G289630	TATA-box	TATA	331	4	+	Arabidopsis thaliana	core promoter element around -30 of transcription start
Csa4G289630	TATA-box	ATTATA	776	6	+	Brassica napus	core promoter element around -30 of transcription start
Csa4G289630	TATA-box	TATAA	777	5	-	Arabidopsis thaliana	core promoter element around -30 of transcription start
Csa4G289630	TATA-box	TATA	778	4	-	Arabidopsis thaliana	core promoter element around -30 of transcription start
Csa4G289630	TATA-box	ATATAT	830	6	-	Brassica napus	core promoter element around -30 of transcription start
Csa4G289630	TATA-box	TATA	831	4	-	Arabidopsis thaliana	core promoter element around -30 of transcription start
Csa4G289630	TATA-box	ATATAA	897	6	+	Brassica oleracea	core promoter element around -30 of transcription start
Csa4G289630	TATA-box	TATA	898	4	-	Arabidopsis thaliana	core promoter element around -30 of transcription start
Csa4G289630	TATA-box	ATTATA	907	6	+	Brassica napus	core promoter element around -30 of transcription start
Csa4G289630	TATA-box	TATAA	908	5	-	Arabidopsis thaliana	core promoter element around -30 of transcription start
Csa4G289630	TATA-box	TATA	909	4	-	Arabidopsis thaliana	core promoter element around -30 of transcription start
Csa4G289630	TATA-box	TATAAAT	1080	7	-	Brassica juncea	core promoter element around -30 of transcription start
Csa4G289630	TATA-box	TATAAA	1081	6	-	Helianthus annuus	core promoter element around -30 of transcription start
Csa4G289630	TATA-box	TATAA	1082	5	-	Arabidopsis thaliana	core promoter element around -30 of transcription start
Csa4G289630	TATA-box	TATA	1083	4	-	Arabidopsis thaliana	core promoter element around -30 of transcription start
Csa4G289630	TATA-box	TATAAAA	1364	7	-	Pisum sativum	core promoter element around -30 of transcription start
Csa4G289630	TATA-box	TATAAA	1365	6	-	Helianthus annuus	core promoter element around -30 of transcription start
Csa4G289630	TATA-box	TATATAA	1366	7	-	Arabidopsis thaliana	core promoter element around -30 of transcription start
Csa4G289630	TATA-box	TATATA	1367	6	-	Arabidopsis thaliana	core promoter element around -30 of transcription start
Csa4G289630	TATA-box	ATATAT	1368	6	-	Brassica napus	core promoter element around -30 of transcription start
Csa4G289630	TATA-box	TATA	1369	4	-	Arabidopsis thaliana	core promoter element around -30 of transcription start
Csa4G289630	Unnamed__4	CTCC	252	4	+	Petroselinum hortense
Csa4G289630	Unnamed__4	CTCC	325	4	-	Petroselinum hortense
Csa4G289630	Unnamed__4	CTCC	420	4	-	Petroselinum hortense
Csa4G289630	Unnamed__4	CTCC	481	4	-	Petroselinum hortense
Csa4G289630	Unnamed__4	CTCC	569	4	-	Petroselinum hortense
Csa4G289630	Unnamed__4	CTCC	591	4	+	Petroselinum hortense
Csa4G289630	Unnamed__4	CTCC	677	4	+	Petroselinum hortense
Csa4G289630	Unnamed__4	CTCC	1109	4	+	Petroselinum hortense
Csa4G289630	Unnamed__4	CTCC	1268	4	+	Petroselinum hortense
Csa4G289630	ABRE4	CACGTA	1291	6	-	Zea mays
Csa4G289630	MYB	TAACCA	489	6	-	Arabidopsis thaliana
Csa4G289630	MYB	CAACCA	1198	6	+	Arabidopsis thaliana
Csa4G289630	MYB	TAACCA	1349	6	+	Arabidopsis thaliana
Csa4G289630	MYB	TAACCA	1415	6	-	Arabidopsis thaliana
Csa4G289630	Myc	TCTCTTA	1489	7	+	Arabidopsis thaliana
Csa4G289630	GA-motif	ATAGATAA	1084	8	+	Arabidopsis thaliana	part of a light responsive element
Csa4G289630	chs-CMA2a	TCACTTGA	823	8	-	Petroselinum crispum	part of a light responsive element
Csa4G289630	TCT-motif	TCTTAC	437	6	-	Arabidopsis thaliana	part of a light responsive element
Csa4G289630	TCT-motif	TCTTAC	642	6	+	Arabidopsis thaliana	part of a light responsive element
Csa4G289630	TGA-element	AACGAC	1256	6	+	Brassica oleracea	auxin-responsive element
Csa4G289630	MYC	CATTTG	557	6	-	Arabidopsis thaliana
Csa4G289630	MYC	CAATTG	915	6	-	Arabidopsis thaliana
Csa4G289630	MYC	CATTTG	1353	6	-	Arabidopsis thaliana
Csa4G289630	ABRE	ACGTG	1292	5	+	Arabidopsis thaliana	cis-acting element involved in the abscisic acid responsiveness
Csa4G289640	chs-CMA1a	TTACTTAA	1381	8	-	Daucus carota	part of a light responsive element
Csa4G289640	ERE	ATTTTAAA	759	8	+	Nicotiana glutinos
Csa4G289640	MYB-like sequence	TAACCA	24	6	-	Arabidopsis thaliana
Csa4G289640	WUN-motif	CCATTTCAA	350	9	-	Nicotiana glutinosa
Csa4G289640	CGTCA-motif	CGTCA	1085	5	-	Hordeum vulgare	cis-acting regulatory element involved in the MeJA-responsiveness
Csa4G289640	CGTCA-motif	CGTCA	1362	5	-	Hordeum vulgare	cis-acting regulatory element involved in the MeJA-responsiveness
Csa4G289640	as-1	TGACG	1085	5	+	Arabidopsis thaliana
Csa4G289640	as-1	TGACG	1362	5	+	Arabidopsis thaliana
Csa4G289640	AT~TATA-box	TATATAAA	1251	8	-	Arabidopsis thaliana
Csa4G289640	AT~TATA-box	TATATA	1253	6	-	Arabidopsis thaliana
Csa4G289640	AAGAA-motif	GAAAGAA	341	7	+	Avena sativa
Csa4G289640	TCA	TCATCTTCAT	368	10	-	Pisum sativum
Csa4G289640	TCA	TCATCTTCAT	595	9	+	Pisum sativum
Csa4G289640	GARE-motif	TCTGTTG	332	7	+	Brassica oleracea	gibberellin-responsive element
Csa4G289640	Box 4	ATTAAT	616	6	+	Petroselinum crispum	part of a conserved DNA module involved in light responsiveness
Csa4G289640	Box 4	ATTAAT	995	6	-	Petroselinum crispum	part of a conserved DNA module involved in light responsiveness
Csa4G289640	CAAT-box	CAAAT	21	5	-	Pisum sativum	common cis-acting element in promoter and enhancer regions
Csa4G289640	CAAT-box	CAAAT	102	5	+	Pisum sativum	common cis-acting element in promoter and enhancer regions
Csa4G289640	CAAT-box	CAAT	164	4	-	Nicotiana glutinosa
Csa4G289640	CAAT-box	CAAT	216	4	-	Nicotiana glutinosa
Csa4G289640	CAAT-box	CCAAT	321	5	-	Arabidopsis thaliana	common cis-acting element in promoter and enhancer regions
Csa4G289640	CAAT-box	CCAAT	392	5	-	Arabidopsis thaliana	common cis-acting element in promoter and enhancer regions
Csa4G289640	CAAT-box	CAAT	404	4	-	Nicotiana glutinosa
Csa4G289640	CAAT-box	CAAAT	483	5	-	Pisum sativum	common cis-acting element in promoter and enhancer regions
Csa4G289640	CAAT-box	CCAAT	493	5	-	Arabidopsis thaliana	common cis-acting element in promoter and enhancer regions
Csa4G289640	CAAT-box	CAAAT	553	5	+	Pisum sativum	common cis-acting element in promoter and enhancer regions
Csa4G289640	CAAT-box	CAAT	633	4	-	Nicotiana glutinosa
Csa4G289640	CAAT-box	CAAT	654	4	-	Nicotiana glutinosa
Csa4G289640	CAAT-box	CCAAT	669	5	+	Arabidopsis thaliana	common cis-acting element in promoter and enhancer regions
Csa4G289640	CAAT-box	CAAT	670	4	+	Nicotiana glutinosa
Csa4G289640	CAAT-box	CAAAT	730	5	-	Pisum sativum	common cis-acting element in promoter and enhancer regions
Csa4G289640	CAAT-box	CAAT	735	4	+	Nicotiana glutinosa
Csa4G289640	CAAT-box	CAAT	737	4	-	Nicotiana glutinosa
Csa4G289640	CAAT-box	CAAAT	742	5	+	Pisum sativum	common cis-acting element in promoter and enhancer regions
Csa4G289640	CAAT-box	CAAT	766	4	-	Nicotiana glutinosa
Csa4G289640	CAAT-box	CAAAT	780	5	-	Pisum sativum	common cis-acting element in promoter and enhancer regions
Csa4G289640	CAAT-box	CAAT	798	4	-	Nicotiana glutinosa
Csa4G289640	CAAT-box	CAAT	806	4	-	Nicotiana glutinosa
Csa4G289640	CAAT-box	CAAT	859	4	-	Nicotiana glutinosa
Csa4G289640	CAAT-box	CAAT	896	4	+	Nicotiana glutinosa
Csa4G289640	CAAT-box	CAAAT	911	5	-	Pisum sativum	common cis-acting element in promoter and enhancer regions
Csa4G289640	CAAT-box	CAAT	936	4	-	Nicotiana glutinosa
Csa4G289640	CAAT-box	CAAAT	958	5	+	Pisum sativum	common cis-acting element in promoter and enhancer regions
Csa4G289640	CAAT-box	CAAT	1083	4	-	Nicotiana glutinosa
Csa4G289640	CAAT-box	CAAT	1164	4	-	Nicotiana glutinosa
Csa4G289640	CAAT-box	CAAAT	1173	5	-	Pisum sativum	common cis-acting element in promoter and enhancer regions
Csa4G289640	CAAT-box	CCCAATTT	1273	8	-	Arabidopsis thaliana	common cis-acting element in promoter and enhancer regions
Csa4G289640	CAAT-box	CCAAT	1275	5	-	Arabidopsis thaliana	common cis-acting element in promoter and enhancer regions
Csa4G289640	CAAT-box	CAAT	1294	4	+	Nicotiana glutinosa
Csa4G289640	CAAT-box	CAAT	1399	4	-	Nicotiana glutinosa
Csa4G289640	CAAT-box	TGCCAAC	1401	7	+	Petunia hybrida	common cis-acting element in promoter and enhancer regions
Csa4G289640	CAAT-box	CAAT	1418	4	-	Nicotiana glutinosa
Csa4G289640	CAAT-box	CAAT	1461	4	-	Nicotiana glutinosa
Csa4G289640	Myb	CAACTG	974	6	+	Arabidopsis thaliana
Csa4G289640	Myb	CAACTG	1331	6	-	Arabidopsis thaliana
Csa4G289640	TGACG-motif	TGACG	1085	5	+	Hordeum vulgare	cis-acting regulatory element involved in the MeJA-responsiveness
Csa4G289640	TGACG-motif	TGACG	1362	5	+	Hordeum vulgare	cis-acting regulatory element involved in the MeJA-responsiveness
Csa4G289640	AP-1	TGAGTTAG	873	8	-	Arabidopsis thaliana
Csa4G289640	G-box	TAACACGTAG	1337	9	+	Brassica oleracea	cis-acting regulatory element involved in light responsiveness
Csa4G289640	GT1-motif	GGTTAA	25	6	+	Arabidopsis thaliana	light responsive element
Csa4G289640	GT1-motif	GGTTAA	174	6	+	Arabidopsis thaliana	light responsive element
Csa4G289640	ARE	AAACCA	10	6	+	Zea mays	cis-acting regulatory element essential for the anaerobic induction
Csa4G289640	ARE	AAACCA	37	6	-	Zea mays	cis-acting regulatory element essential for the anaerobic induction
Csa4G289640	ARE	AAACCA	69	6	-	Zea mays	cis-acting regulatory element essential for the anaerobic induction
Csa4G289640	TATA-box	TACAAAA	41	7	-	Oryza sativa	core promoter element around -30 of transcription start
Csa4G289640	TATA-box	TATA	137	4	+	Arabidopsis thaliana	core promoter element around -30 of transcription start
Csa4G289640	TATA-box	TATAAA	299	6	-	Helianthus annuus	core promoter element around -30 of transcription start
Csa4G289640	TATA-box	TATAA	300	5	-	Arabidopsis thaliana	core promoter element around -30 of transcription start
Csa4G289640	TATA-box	TATA	301	4	+	Arabidopsis thaliana	core promoter element around -30 of transcription start
Csa4G289640	TATA-box	TATACA	661	6	-	Helianthus annuus	core promoter element around -30 of transcription start
Csa4G289640	TATA-box	TATA	663	4	+	Arabidopsis thaliana	core promoter element around -30 of transcription start
Csa4G289640	TATA-box	TATA	692	4	+	Arabidopsis thaliana	core promoter element around -30 of transcription start
Csa4G289640	TATA-box	TATTTAAA	810	8	+	Arabidopsis thaliana	core promoter element around -30 of transcription start
Csa4G289640	TATA-box	TATAA	1168	5	-	Arabidopsis thaliana	core promoter element around -30 of transcription start
Csa4G289640	TATA-box	TATA	1169	4	-	Arabidopsis thaliana	core promoter element around -30 of transcription start
Csa4G289640	TATA-box	TATA	1210	4	-	Arabidopsis thaliana	core promoter element around -30 of transcription start
Csa4G289640	TATA-box	taTATAAAtc	1249	9	-	Arabidopsis thaliana	core promoter element around -30 of transcription start
Csa4G289640	TATA-box	TATAAAT	1250	7	-	Brassica juncea	core promoter element around -30 of transcription start
Csa4G289640	TATA-box	TATAAA	1251	6	-	Helianthus annuus	core promoter element around -30 of transcription start
Csa4G289640	TATA-box	TATATAA	1252	7	-	Arabidopsis thaliana	core promoter element around -30 of transcription start
Csa4G289640	TATA-box	TATATA	1253	6	-	Arabidopsis thaliana	core promoter element around -30 of transcription start
Csa4G289640	TATA-box	ATATAT	1254	6	-	Brassica napus	core promoter element around -30 of transcription start
Csa4G289640	TATA-box	TATA	1255	4	-	Arabidopsis thaliana	core promoter element around -30 of transcription start
Csa4G289640	TATA-box	TACAAAA	1311	7	-	Oryza sativa	core promoter element around -30 of transcription start
Csa4G289640	TATA-box	TATAA	1437	5	-	Arabidopsis thaliana	core promoter element around -30 of transcription start
Csa4G289640	TATA-box	TATA	1438	4	-	Arabidopsis thaliana	core promoter element around -30 of transcription start
Csa4G289640	TATA-box	TATA	1473	4	-	Arabidopsis thaliana	core promoter element around -30 of transcription start
Csa4G289640	Unnamed__4	CTCC	53	4	-	Petroselinum hortense
Csa4G289640	Unnamed__4	CTCC	324	4	-	Petroselinum hortense
Csa4G289640	Unnamed__4	CTCC	426	4	-	Petroselinum hortense
Csa4G289640	Unnamed__4	CTCC	458	4	-	Petroselinum hortense
Csa4G289640	Unnamed__4	CTCC	477	4	-	Petroselinum hortense
Csa4G289640	Unnamed__4	CTCC	513	4	-	Petroselinum hortense
Csa4G289640	Unnamed__4	CTCC	584	4	+	Petroselinum hortense
Csa4G289640	Unnamed__4	CTCC	587	4	+	Petroselinum hortense
Csa4G289640	Unnamed__4	CTCC	828	4	-	Petroselinum hortense
Csa4G289640	Unnamed__4	CTCC	889	4	+	Petroselinum hortense
Csa4G289640	Unnamed__4	CTCC	990	4	+	Petroselinum hortense
Csa4G289640	MYB	TAACCA	24	6	-	Arabidopsis thaliana
Csa4G289640	MYB	CAACAG	333	6	-	Arabidopsis thaliana
Csa4G289640	Myc	TCTCTTA	437	7	-	Arabidopsis thaliana
Csa4G289640	MBS	CAACTG	974	6	+	Arabidopsis thaliana	MYB binding site involved in drought-inducibility
Csa4G289640	MBS	CAACTG	1331	6	-	Arabidopsis thaliana	MYB binding site involved in drought-inducibility
Csa4G289640	TCA-element	CCATCTTTTT	1428	9	+	Nicotiana tabacum	cis-acting element involved in salicylic acid responsiveness
Csa4G289640	TATC-box	TATCCCA	309	7	-	Oryza sativa	cis-acting element involved in gibberellin-responsiveness
Csa4G289640	TCT-motif	TCTTAC	706	6	+	Arabidopsis thaliana	part of a light responsive element
Csa4G289640	TCT-motif	TCTTAC	1242	6	-	Arabidopsis thaliana	part of a light responsive element
Csa4G289640	TCT-motif	TCTTAC	1336	6	-	Arabidopsis thaliana	part of a light responsive element
Csa4G289640	MYC	CATTTG	553	6	-	Arabidopsis thaliana
Csa4G289640	MYC	CAATTG	735	6	+	Arabidopsis thaliana
Csa4G289640	Myb-binding site	CAACAG	333	6	-	Nicotiana tabacum
Csa4G289650	W box	TTGACC	32	6	+	Arabidopsis thaliana
Csa4G289650	W box	TTGACC	791	6	+	Arabidopsis thaliana
Csa4G289650	ERE	ATTTTAAA	1089	8	+	Nicotiana glutinos
Csa4G289650	ERE	ATTTTAAA	1196	8	-	Nicotiana glutinos
Csa4G289650	AT1-motif	AATTATTTTTTATT	749	13	-	Solanum tuberosum	part of a light responsive module
Csa4G289650	AT~TATA-box	TATATA	608	6	+	Arabidopsis thaliana
Csa4G289650	AT~TATA-box	TATATA	1209	6	-	Arabidopsis thaliana
Csa4G289650	STRE	AGGGG	924	5	-	Arabidopsis thaliana
Csa4G289650	STRE	AGGGG	1344	5	-	Arabidopsis thaliana
Csa4G289650	Box 4	ATTAAT	279	6	+	Petroselinum crispum	part of a conserved DNA module involved in light responsiveness
Csa4G289650	Box 4	ATTAAT	283	6	+	Petroselinum crispum	part of a conserved DNA module involved in light responsiveness
Csa4G289650	Box 4	ATTAAT	807	6	-	Petroselinum crispum	part of a conserved DNA module involved in light responsiveness
Csa4G289650	Box 4	ATTAAT	811	6	-	Petroselinum crispum	part of a conserved DNA module involved in light responsiveness
Csa4G289650	Box 4	ATTAAT	912	6	-	Petroselinum crispum	part of a conserved DNA module involved in light responsiveness
Csa4G289650	Box 4	ATTAAT	967	6	-	Petroselinum crispum	part of a conserved DNA module involved in light responsiveness
Csa4G289650	Box 4	ATTAAT	971	6	-	Petroselinum crispum	part of a conserved DNA module involved in light responsiveness
Csa4G289650	Box 4	ATTAAT	987	6	-	Petroselinum crispum	part of a conserved DNA module involved in light responsiveness
Csa4G289650	Box 4	ATTAAT	1026	6	-	Petroselinum crispum	part of a conserved DNA module involved in light responsiveness
Csa4G289650	Box 4	ATTAAT	1047	6	-	Petroselinum crispum	part of a conserved DNA module involved in light responsiveness
Csa4G289650	Box 4	ATTAAT	1219	6	-	Petroselinum crispum	part of a conserved DNA module involved in light responsiveness
Csa4G289650	ATC-motif	AGTAATCT	1249	8	+	Spinacia oleracea	part of a conserved DNA module involved in light responsiveness
Csa4G289650	CAAT-box	CAAT	1	4	+	Nicotiana glutinosa
Csa4G289650	CAAT-box	CAAT	7	4	+	Nicotiana glutinosa
Csa4G289650	CAAT-box	CAAT	56	4	+	Nicotiana glutinosa
Csa4G289650	CAAT-box	CAAT	135	4	+	Nicotiana glutinosa
Csa4G289650	CAAT-box	CAAT	137	4	-	Nicotiana glutinosa
Csa4G289650	CAAT-box	CAAAT	186	5	+	Pisum sativum	common cis-acting element in promoter and enhancer regions
Csa4G289650	CAAT-box	CAAT	236	4	-	Nicotiana glutinosa
Csa4G289650	CAAT-box	CAAAT	276	5	+	Pisum sativum	common cis-acting element in promoter and enhancer regions
Csa4G289650	CAAT-box	CAAAT	311	5	+	Pisum sativum	common cis-acting element in promoter and enhancer regions
Csa4G289650	CAAT-box	CAAT	329	4	+	Nicotiana glutinosa
Csa4G289650	CAAT-box	CAAAT	360	5	+	Pisum sativum	common cis-acting element in promoter and enhancer regions
Csa4G289650	CAAT-box	CAAT	378	4	+	Nicotiana glutinosa
Csa4G289650	CAAT-box	CAAT	439	4	-	Nicotiana glutinosa
Csa4G289650	CAAT-box	CAAAT	466	5	-	Pisum sativum	common cis-acting element in promoter and enhancer regions
Csa4G289650	CAAT-box	CAAT	485	4	+	Nicotiana glutinosa
Csa4G289650	CAAT-box	CCAAT	644	5	-	Arabidopsis thaliana	common cis-acting element in promoter and enhancer regions
Csa4G289650	CAAT-box	CAAT	653	4	-	Nicotiana glutinosa
Csa4G289650	CAAT-box	CAAAT	719	5	+	Pisum sativum	common cis-acting element in promoter and enhancer regions
Csa4G289650	CAAT-box	CCAAT	722	5	-	Arabidopsis thaliana	common cis-acting element in promoter and enhancer regions
Csa4G289650	CAAT-box	CCAAT	785	5	+	Arabidopsis thaliana	common cis-acting element in promoter and enhancer regions
Csa4G289650	CAAT-box	CAAT	786	4	+	Nicotiana glutinosa
Csa4G289650	CAAT-box	CAAT	790	4	-	Nicotiana glutinosa
Csa4G289650	CAAT-box	CAAT	885	4	+	Nicotiana glutinosa
Csa4G289650	CAAT-box	CAAT	916	4	-	Nicotiana glutinosa
Csa4G289650	CAAT-box	CCAAT	975	5	-	Arabidopsis thaliana	common cis-acting element in promoter and enhancer regions
Csa4G289650	CAAT-box	CAAT	1041	4	-	Nicotiana glutinosa
Csa4G289650	CAAT-box	CAAT	1045	4	+	Nicotiana glutinosa
Csa4G289650	CAAT-box	CAAT	1064	4	+	Nicotiana glutinosa
Csa4G289650	CAAT-box	CAAAT	1104	5	+	Pisum sativum	common cis-acting element in promoter and enhancer regions
Csa4G289650	CAAT-box	CAAT	1156	4	-	Nicotiana glutinosa
Csa4G289650	CAAT-box	CAAAT	1165	5	-	Pisum sativum	common cis-acting element in promoter and enhancer regions
Csa4G289650	CAAT-box	CAAAT	1184	5	-	Pisum sativum	common cis-acting element in promoter and enhancer regions
Csa4G289650	CAAT-box	CAAT	1202	4	-	Nicotiana glutinosa
Csa4G289650	CAAT-box	CAAAT	1242	5	-	Pisum sativum	common cis-acting element in promoter and enhancer regions
Csa4G289650	CAAT-box	CAAT	1294	4	+	Nicotiana glutinosa
Csa4G289650	CAAT-box	CCAAT	1298	5	+	Arabidopsis thaliana	common cis-acting element in promoter and enhancer regions
Csa4G289650	CAAT-box	CAAT	1299	4	+	Nicotiana glutinosa
Csa4G289650	CAAT-box	CAAT	1318	4	+	Nicotiana glutinosa
Csa4G289650	CAAT-box	CCAAT	1403	5	+	Arabidopsis thaliana	common cis-acting element in promoter and enhancer regions
Csa4G289650	CAAT-box	CAAT	1404	4	+	Nicotiana glutinosa
Csa4G289650	CAAT-box	CAAT	1408	4	+	Nicotiana glutinosa
Csa4G289650	CAAT-box	CAAT	1432	4	+	Nicotiana glutinosa
Csa4G289650	Myb	TAACTG	429	6	-	Arabidopsis thaliana
Csa4G289650	Myb	CAACTG	1334	6	+	Arabidopsis thaliana
Csa4G289650	TATA	TATAAAAT	826	8	+	Arabidopsis thaliana
Csa4G289650	AP-1	TGAGTTAG	704	8	-	Arabidopsis thaliana
Csa4G289650	GT1-motif	GCGGTAATT	144	9	-	Oryza sativa	light responsive element
Csa4G289650	ARE	AAACCA	461	6	+	Zea mays	cis-acting regulatory element essential for the anaerobic induction
Csa4G289650	ARE	AAACCA	715	6	+	Zea mays	cis-acting regulatory element essential for the anaerobic induction
Csa4G289650	TATA-box	TATAAAA	19	7	-	Pisum sativum	core promoter element around -30 of transcription start
Csa4G289650	TATA-box	TATAAA	20	6	-	Helianthus annuus	core promoter element around -30 of transcription start
Csa4G289650	TATA-box	TATAA	21	5	-	Arabidopsis thaliana	core promoter element around -30 of transcription start
Csa4G289650	TATA-box	TATA	22	4	+	Arabidopsis thaliana	core promoter element around -30 of transcription start
Csa4G289650	TATA-box	TATAAA	45	6	-	Helianthus annuus	core promoter element around -30 of transcription start
Csa4G289650	TATA-box	TATAA	46	5	-	Arabidopsis thaliana	core promoter element around -30 of transcription start
Csa4G289650	TATA-box	TATA	47	4	+	Arabidopsis thaliana	core promoter element around -30 of transcription start
Csa4G289650	TATA-box	TATAA	173	5	-	Arabidopsis thaliana	core promoter element around -30 of transcription start
Csa4G289650	TATA-box	TATA	174	4	+	Arabidopsis thaliana	core promoter element around -30 of transcription start
Csa4G289650	TATA-box	TATACA	210	6	-	Helianthus annuus	core promoter element around -30 of transcription start
Csa4G289650	TATA-box	TATA	212	4	+	Arabidopsis thaliana	core promoter element around -30 of transcription start
Csa4G289650	TATA-box	TATA	242	4	+	Arabidopsis thaliana	core promoter element around -30 of transcription start
Csa4G289650	TATA-box	TACAAAA	244	7	+	Oryza sativa	core promoter element around -30 of transcription start
Csa4G289650	TATA-box	TATAA	320	5	-	Arabidopsis thaliana	core promoter element around -30 of transcription start
[truncated: 3,061 more rows]
