# Supplementary material for: Genome-Wide Identification and Characterization of Lectin Receptor-Like Kinase Gene Family in Cucumber and Expression Profiling Analysis under Different Treatments
Source: Genes (Basel). 2020 Sep 2;11(9):1032. doi: 10.3390/genes11091032 (PMC7564967; doi:10.3390/genes11091032)
Supplement: Supplementary file 1 [file genes-11-01032-s001.zip › genes-891962-supplementary/Additional file8 Table S6.xlsx]

## Sheet: Sheet2
Additional file FPKM of 46 CsLecRLK genes in different tissue.
Gene_id	Root of 4-Week-Old Seedlings	Hypocotyl of 4-Week-Old Seedlings	Cotyledon of 4-Week-Old Seedlings	True Leaf of 4-Week-Old Seedlings	Stem	Tendril	Female Floewr	Male Flower	Unfertilized Ovary (not grew)	(Peel of Unfertilized Ovary
Csa7G029930	38.6261	25.84	27.915	22.3667	9.45156	16.9629	51.7711	47.8742	6.51027	4.23821
Csa3G736960	23.6192	12.9906	2.02101	5.16705	6.96652	7.02429	24.268	19.8405	51.1225	42.1017
Csa5G550230	23.4506	2.97103	2.93023	3.03841	1.73065	4.29461	11.2284	4.86891	2.3412	1.5756
Csa1G004050	21.5173	20.9714	19.5102	13.5311	19.2817	28.4185	13.1121	17.2194	11.8051	18.1436
Csa3G734030	20.36	20.6885	22.8894	12.8198	14.235	8.82937	20.9797	4.16117	31.7242	21.3082
Csa1G073890	16.3051	15.7461	15.6827	15.2327	15.02	13.3139	10.9476	8.68913	4.6412	15.8211
Csa1G056960	15.4524	15.7529	16.14	17.2687	6.85922	13.2836	10.0442	8.17543	22.4062	18.0069
Csa3G730920	11.9225	4.09444	13.9119	9.76144	3.99119	20.6522	15.4337	52.1868	2.30172	2.2435
Csa4G288620	11.4309	6.55005	10.822	8.74629	6.05932	9.0946	20.2188	4.22989	1.1494	16.1278
Csa7G048050	10.6679	17.8172	11.0128	9.694	5.45766	8.62289	5.44386	5.18102	2.61471	1.8219
Csa3G734050	8.41581	2.99129	12.5058	7.75046	0.757315	1.59812	0.734169	0.341477	0.845037	1.1282
Csa7G067400	8.31317	7.23389	5.23713	3.07562	1.58595	1.60431	0.80603	0.541509	1.4473	1.12453
Csa6G052130	8.26453	5.90868	7.83837	5.60814	3.91973	9.86203	4.74616	4.59678	3.72332	8.58966
Csa3G734040	7.83463	3.57438	12.7006	2.08143	0.313894	0.145617	0.351228	0	0.642334	1.33655
Csa3G115060	7.51031	1.88061	0.530325	0.574584	0.415977	1.19397	2.73438	1.3485	0.464281	0.608814
Csa4G290150	6.95681	3.37891	6.62769	3.54845	1.4926	3.88956	3.11285	1.42591	0.846874	1.48062
Csa1G605750	6.70769	3.84559	5.48767	3.39057	3.29059	4.8665	4.99491	4.46341	3.10245	2.77868
Csa3G733880	6.64401	3.48864	4.29174	2.73221	0.217581	0.635152	0.388942	0.0979824	0.0969979	0.83235
Csa6G516770	6.39018	8.59665	10.5931	8.94119	7.82918	9.22242	19.3127	7.44504	4.38491	9.69552
Csa5G550210	6.3421	10.7911	7.09967	5.14845	8.37765	6.53665	6.12944	1.48255	6.5729	3.20734
Csa2G439210	5.71616	1.08198	0	0	0	0	0	0	0	0
Csa4G289650	5.12399	1.74378	2.95892	1.4666	0.970218	1.77636	0.828314	0.431765	0.256431	0.624951
Csa1G071270	3.16941	2.82675	4.45254	3.30089	1.49057	3.71255	3.0818	1.87651	2.17755	7.57485
Csa3G730910	2.91973	1.63383	11.1718	4.21957	7.54484	25.8949	10.9032	3.94483	0.348593	6.31823
Csa1G605730	2.53541	1.62796	0.0458865	0.149138	1.21782	2.94746	2.97396	0.457149	0.100566	0.0479446
Csa4G296250	1.97917	5.35655	8.39427	10.582	7.09219	8.75292	5.61818	1.57598	12.7687	9.64253
Csa4G005510	1.75942	2.92869	2.36849	3.65309	1.93748	2.3622	0.794618	0.0889654	4.88821	2.39308
Csa1G071170	1.61359	1.64491	0.596646	1.16366	1.28398	1.66644	1.63432	0.395315	0.652113	0.808616
Csa7G446780	1.52373	1.92771	8.40086	1.16912	0.198958	1.32149	0.494019	0	0.0492811	0
Csa3G733860	1.48986	4.43734	13.4623	11.3018	6.8142	9.35266	1.23692	1.77374	1.2339	1.90041
Csa4G296230	1.11074	1.4936	3.87574	2.79955	2.80564	8.61627	10.9004	3.72391	0.675757	11.7183
Csa2G439150	1.02477	0.45641	0.231744	0.251096	0.0567066	0.276379	0.698494	0.255986	0.443398	0.181248
Csa3G099580	0.763927	0.496467	1.64869	0.84347	0.360145	2.72271	0.855249	0.25348	0.250929	0.239259
Csa7G067410	0.745415	1.13931	3.58045	0.477457	0	0.338068	0.120811	0.0608765	0.0602567	0.0574684
Csa7G067430	0.689785	5.12398	5.95617	3.32889	0.185772	0.45209	0.622966	0.209257	0.725014	0.345662
Csa4G289620	0.579957	0.708168	2.24855	1.23059	0.364513	3.10438	4.09936	0.230923	0.0761987	0.339063
Csa1G071150	0.541784	0.128282	0	0	0	0	0	0	0	0
Csa3G048440	0.522428	0.933746	0.334621	0.181278	0.546285	1.06471	0.733805	0.493021	2.50098	0.116356
Csa4G289630	0.316977	0.449673	1.57215	0.384622	0.447888	1.31547	0.612256	0.224364	0.277615	2.17086
Csa1G605740	0.287446	0.67931	3.72226	0.896144	0.361358	3.86238	2.92781	0.152605	0.302136	2.88087
Csa7G045520	0.221682	0.837942	1.0201	1.38141	1.12941	1.51147	0.373761	0	3.72849	3.28819
Csa4G289640	0.0928856	1.18521	1.33615	0.86853	0.525605	1.79619	0.831938	0.0493137	0.634634	4.14261
Csa5G648630	0.0590898	0.335508	4.25857	0.492175	0	2.78681	0.995951	0.0627334	0.18628	0
Csa6G338050	0	0	0.05138	0	0	0.0350665	0	0	0.337466	0
Csa1G071160	0	0	0	0	0	0	0	0	0	0
Csa3G115090	0	0	0	0	0	0	0	0	0	0
